# Supplementary material for: 3-(4-Amino-3-ethyl-5-sulfanyl­idene-4,5-dihydro-1H-1,2,4-triazol-1-yl)-3-(2-chloro­phen­yl)-1-phenyl­propan-1-one
Source: Acta Crystallogr Sect E Struct Rep Online. 2011 Jul 6;67(Pt 8):o1922. doi: 10.1107/S1600536811025803 (PMC3212312; doi:10.1107/S1600536811025803)
Supplement: Supplementary file 2 [file e-67-o1922-Isup2.hkl]

# 
# h,k,l, Fc-squared, Fo-squared, sigma(Fo-squared) and status flag 
# 
data_I
_shelx_title ' shelx in C2/c' 
_shelx_refln_list_code          4 
_shelx_F_calc_maximum      363.85 
_exptl_crystal_F_000      1616.00 
_reflns_d_resolution_high  0.7623 
 
loop_ 
 _symmetry_equiv_pos_as_xyz 
 'x, y, z' 
 '-x, y, -z+1/2' 
 'x+1/2, y+1/2, z' 
 '-x+1/2, y+1/2, -z+1/2' 
 '-x, -y, -z' 
 'x, -y, z-1/2' 
 '-x+1/2, -y+1/2, -z' 
 'x+1/2, -y+1/2, z-1/2' 
 
_cell_length_a    29.0226 
_cell_length_b     7.5606 
_cell_length_c    18.2861 
_cell_angle_alpha  90.000 
_cell_angle_beta  109.606 
_cell_angle_gamma  90.000 
 
_shelx_F_squared_multiplier     1.000 
 
loop_ 
 _refln_index_h 
 _refln_index_k 
 _refln_index_l 
 _refln_F_squared_calc 
 _refln_F_squared_meas 
 _refln_F_squared_sigma 
 _refln_observed_status 
   2   0   0     2723.76     2926.24     26.89 o 
   4   0   0      578.00      698.51     13.85 o 
   6   0   0     1249.64     1006.51     15.84 o 
   8   0   0    37812.86    40928.55    432.06 o 
  10   0   0    58553.76    64154.77    969.09 o 
  12   0   0       42.40       57.56     12.48 o 
  14   0   0    11662.05    12981.78    273.72 o 
  16   0   0     2452.82     2492.36     56.80 o 
  18   0   0     1837.63     1621.45     56.21 o 
  20   0   0       49.03       38.97     19.21 o 
  22   0   0      650.73      665.18     35.08 o 
  24   0   0     2977.64     3042.59    108.27 o 
  26   0   0      358.91      345.67     44.51 o 
  28   0   0     5265.88     5401.84    239.01 o 
  30   0   0      564.58      527.65     79.51 o 
  32   0   0     1050.40      971.53    114.42 o 
  34   0   0      926.03      934.80     98.16 o 
   1   1   0     2785.30     2917.83     20.34 o 
   3   1   0       14.79       33.25      3.64 o 
   5   1   0    61086.34    67415.88   1086.89 o 
   7   1   0     3033.53     3202.33     24.33 o 
   9   1   0     5747.68     5690.64     25.59 o 
  11   1   0    21410.43    23217.01    200.33 o 
  13   1   0     2907.52     2771.50     47.29 o 
  15   1   0     3182.25     3711.72     43.83 o 
  17   1   0      148.68      152.86     14.96 o 
  19   1   0    13337.27    13420.79    280.28 o 
  21   1   0     1289.45     1288.47     39.10 o 
  23   1   0     8389.77     8148.84    153.07 o 
  25   1   0      476.91      363.37     27.31 o 
  27   1   0      122.15      118.91     44.01 o 
  29   1   0       47.37       45.38     21.51 o 
  31   1   0        1.38       14.36     21.31 o 
  33   1   0     1198.94     1181.88     76.01 o 
  35   1   0        2.21       13.71     18.60 o 
   0   2   0     9295.65     9758.34     80.45 o 
   2   2   0    16550.63    17854.42     91.49 o 
   4   2   0      386.13      401.09      7.43 o 
   6   2   0      919.81      917.71     10.38 o 
   8   2   0    12523.01    13185.78    163.73 o 
  10   2   0      130.04      123.31     12.69 o 
  12   2   0     4749.65     4860.30     61.09 o 
  14   2   0     1099.68     1265.67     38.73 o 
  16   2   0       95.40       80.42     25.24 o 
  18   2   0      455.18      428.55     26.30 o 
  20   2   0       36.62       49.44     20.77 o 
  22   2   0      973.30      897.65     52.35 o 
  24   2   0       43.48       37.32     17.52 o 
  26   2   0      323.67      282.93     80.97 o 
  28   2   0      157.22      161.93     52.65 o 
  30   2   0      158.10      162.74     64.70 o 
  32   2   0      299.49      272.86     58.67 o 
  34   2   0        7.82        3.61     40.46 o 
   1   3   0      329.93      261.39      9.58 o 
   3   3   0    23208.38    26156.35    218.77 o 
   5   3   0    22263.63    23476.65    200.73 o 
   7   3   0     1030.57      876.62     21.85 o 
   9   3   0      607.63      508.71     12.78 o 
  11   3   0     4292.49     3954.60     60.81 o 
  13   3   0     1043.15      945.47     30.28 o 
  15   3   0     2121.38     2071.91     43.80 o 
  17   3   0     1434.42     1414.80     47.73 o 
  19   3   0     1811.35     1738.56     66.94 o 
  21   3   0       24.26       33.18     16.15 o 
  23   3   0      878.88      935.92     52.17 o 
  25   3   0     6396.22     6327.03    135.64 o 
  27   3   0        3.19        9.90     16.88 o 
  29   3   0       41.02       65.78     37.75 o 
  31   3   0      364.35      449.12     48.66 o 
  33   3   0      497.19      476.75     50.76 o 
   0   4   0    28071.54    31375.46    386.10 o 
   2   4   0     4990.30     5342.65     49.84 o 
   4   4   0      561.96      550.73     15.81 o 
   6   4   0     8011.34     7621.98     81.44 o 
   8   4   0      415.53      386.34     17.48 o 
  10   4   0     3303.83     3093.59     49.92 o 
  12   4   0       11.68        8.19      4.82 o 
  14   4   0      134.92      139.61     11.35 o 
  16   4   0      930.59      899.78     23.32 o 
  18   4   0     2669.67     2552.71     99.37 o 
  20   4   0      989.19      995.05     45.35 o 
  22   4   0      223.97      162.75     34.34 o 
  24   4   0     9319.67     9602.84    181.00 o 
  26   4   0     1508.75     1627.28     73.26 o 
  28   4   0     2669.57     2598.83    153.18 o 
  30   4   0     2829.96     2988.02    124.84 o 
  32   4   0       21.21       21.10     26.57 o 
   1   5   0      477.14      480.92     18.96 o 
   3   5   0     4595.44     4623.59     61.54 o 
   5   5   0        0.85        6.48      5.38 o 
   7   5   0     9089.16     8792.67    200.14 o 
   9   5   0      416.80      432.56     22.84 o 
  11   5   0     2182.31     2024.38     56.00 o 
  13   5   0     1807.99     1668.88     66.89 o 
  15   5   0      230.97      214.33     18.86 o 
  17   5   0      523.15      427.78     45.70 o 
  19   5   0     5352.17     5423.49    179.84 o 
  21   5   0     1677.05     1693.30     84.72 o 
  23   5   0       13.20       39.23     18.76 o 
  25   5   0     1348.64     1370.01     72.87 o 
  27   5   0     1059.59     1086.97     68.54 o 
  29   5   0      392.85      434.25     52.28 o 
   0   6   0      343.83      319.04     29.88 o 
   2   6   0      770.09      778.16     26.42 o 
   4   6   0     1047.43     1032.28     28.50 o 
   6   6   0     2627.07     2497.93     56.96 o 
   8   6   0     3379.34     3392.45     85.42 o 
  10   6   0      100.24       95.31     36.06 o 
  12   6   0      296.68      317.91     29.86 o 
  14   6   0      757.82      781.35     32.17 o 
  16   6   0     1904.08     1973.88     73.13 o 
  18   6   0      269.16      223.66     41.98 o 
  20   6   0      267.55      307.62     49.54 o 
  22   6   0     2109.74     2349.40    121.74 o 
  24   6   0       12.38       14.93     26.48 o 
  26   6   0      589.55      626.98     52.40 o 
  28   6   0      895.70      956.98     64.50 o 
   1   7   0     1441.28     1441.32     53.72 o 
   3   7   0      139.21      119.15     29.43 o 
   5   7   0      346.93      400.89     41.99 o 
   7   7   0      116.70       71.74     29.90 o 
   9   7   0        0.25       10.34      8.75 o 
  11   7   0      610.88      559.99     42.84 o 
  13   7   0      374.04      357.77     52.43 o 
  15   7   0       13.09       18.52     23.36 o 
  17   7   0      619.19      658.72     56.36 o 
  19   7   0      514.28      589.55     64.64 o 
  21   7   0      207.44      183.25     81.96 o 
  23   7   0      411.86      403.33     80.67 o 
  25   7   0     1600.09     1791.28    129.69 o 
   0   8   0     3803.90     3371.40    227.46 o 
   2   8   0      274.59      271.68     75.75 o 
   4   8   0      484.45      386.52     39.13 o 
   6   8   0      720.55      752.54     53.71 o 
   8   8   0      377.06      437.06     46.94 o 
  10   8   0     1840.99     1806.37    102.73 o 
  12   8   0      360.59      345.85     47.95 o 
  14   8   0      187.64      155.45     88.46 o 
  16   8   0      123.84       98.02     80.64 o 
  18   8   0      231.27      299.64    106.21 o 
  20   8   0      193.29      127.42    107.55 o 
   1   9   0      303.16      214.09    176.35 o 
   3   9   0     3681.59     4094.55    193.89 o 
   5   9   0      698.26      540.45     66.78 o 
   7   9   0     1944.13     2037.04    186.90 o 
   9   9   0      342.25      300.59     61.66 o 
  11   9   0      296.77      236.94     96.56 o 
  13   9   0       26.35       14.51     33.28 o 
  15   9   0      205.66      180.96     92.63 o 
 -35   1   1     2513.50     2606.38    133.12 o 
 -33   1   1      197.23      178.85     88.34 o 
 -31   1   1     1442.43     1474.05     73.78 o 
 -29   1   1      271.88      272.32     44.69 o 
 -27   1   1      372.94      322.10     41.50 o 
 -25   1   1     5187.56     4918.21    314.19 o 
 -23   1   1     2073.83     2129.33     78.49 o 
 -21   1   1       27.63       42.92     13.87 o 
 -19   1   1     1321.10     1309.53     35.90 o 
 -17   1   1     2929.83     2827.51     41.53 o 
 -15   1   1     5480.94     5868.47     56.89 o 
 -13   1   1       38.41      128.25      8.69 o 
 -11   1   1     1921.26     1537.76     24.57 o 
  -9   1   1    15794.84    17515.62    163.44 o 
  -7   1   1    42902.53    45995.32    741.53 o 
  -5   1   1    39061.02    43072.10    312.73 o 
  -3   1   1     3888.29     3937.47     37.68 o 
  -1   1   1       48.04       73.11      5.15 o 
   1   1   1     3129.16     2996.05     42.56 o 
   3   1   1     2746.21     2647.12     39.55 o 
   5   1   1     1454.16     1356.03     12.88 o 
   7   1   1     9310.22     9588.17    111.74 o 
   9   1   1       58.27       57.09      8.23 o 
  11   1   1    18094.26    19501.41    252.62 o 
  13   1   1      208.82      226.79     10.54 o 
  15   1   1     1852.24     1809.63     36.33 o 
  17   1   1    11411.17     9899.60    390.51 o 
  19   1   1        2.04        6.86      5.96 o 
  21   1   1     5544.64     5166.83    131.79 o 
  23   1   1     2624.21     2638.80     70.64 o 
  25   1   1       67.87       38.77     14.45 o 
  27   1   1     1707.67     1663.96     61.40 o 
  29   1   1       32.90       28.39     16.42 o 
  31   1   1      344.95      335.14     50.50 o 
  33   1   1      219.75      246.62     53.67 o 
  35   1   1       31.64       31.39     42.88 o 
 -34   2   1     1344.97     1431.46    106.15 o 
 -32   2   1      620.18      567.88     38.10 o 
 -30   2   1     3181.42     3281.85    104.24 o 
 -28   2   1        0.71       -1.17     22.76 o 
 -26   2   1     8728.06     9030.93    180.03 o 
 -24   2   1     1041.97      932.10     52.84 o 
 -22   2   1      607.71      548.12     37.54 o 
 -20   2   1      505.17      443.90     30.74 o 
 -18   2   1     1960.80     1870.37     47.01 o 
 -16   2   1     4496.21     4446.09     70.33 o 
 -14   2   1      411.51      486.49     23.18 o 
 -12   2   1    20251.83    20485.18    236.82 o 
 -10   2   1     4369.35     4649.46     37.75 o 
  -8   2   1     5851.05     5886.93     60.22 o 
  -6   2   1    12279.79    12852.02    144.68 o 
  -4   2   1      452.22      418.96      8.76 o 
  -2   2   1    51016.42    56912.70    376.96 o 
   0   2   1      449.11      539.97      9.73 o 
   2   2   1     9633.24    10109.41    116.14 o 
   4   2   1     1613.97     1672.68     20.82 o 
   6   2   1    23093.76    25030.27    216.60 o 
   8   2   1     8429.66     8583.09     79.97 o 
  10   2   1      167.07      157.96      8.61 o 
  12   2   1    26554.67    29836.24    590.75 o 
  14   2   1        6.14        4.00      8.74 o 
  16   2   1     4558.73     4572.07     87.64 o 
  18   2   1      224.80      158.22     21.19 o 
  20   2   1      206.01      231.31     50.35 o 
  22   2   1    10589.43    10771.79    208.78 o 
  24   2   1     1896.64     1873.10     68.63 o 
  26   2   1     5746.89     5734.18    126.54 o 
  28   2   1     1004.16     1019.43     52.81 o 
  30   2   1      632.37      642.27     43.58 o 
  32   2   1      783.06      850.17     83.97 o 
  34   2   1       21.14        6.78     23.46 o 
 -33   3   1      351.04      271.37     47.43 o 
 -31   3   1     1140.19     1122.19     70.95 o 
 -29   3   1       76.86       99.23     53.08 o 
 -27   3   1      160.43      201.16     41.55 o 
 -25   3   1     1794.98     1810.91    140.98 o 
 -23   3   1      317.23      345.26     48.15 o 
 -21   3   1      174.18      189.52     55.15 o 
 -19   3   1      997.32     1016.29     39.22 o 
 -17   3   1       53.13       71.46     22.58 o 
 -15   3   1     2042.50     1926.97     49.79 o 
 -13   3   1     3821.31     3821.45     58.75 o 
 -11   3   1    12814.12    14756.20    120.33 o 
  -9   3   1     1877.00     1602.26     29.02 o 
  -7   3   1     1844.42     1539.20     25.39 o 
  -5   3   1    21083.84    23942.64    216.46 o 
  -3   3   1     8093.29     7982.77     52.51 o 
  -1   3   1      215.23      293.34     10.11 o 
   1   3   1     6025.44     6089.24     32.75 o 
   3   3   1       31.48       60.97      6.63 o 
   5   3   1     1655.57     1667.91     31.18 o 
   7   3   1     1063.12     1220.66     26.32 o 
   9   3   1     6473.64     6756.98     88.18 o 
  11   3   1     1801.46     1635.27     29.41 o 
  13   3   1        0.27        6.73      6.70 o 
  15   3   1      122.37      141.69     18.91 o 
  17   3   1     4695.48     4838.88     92.68 o 
  19   3   1     6088.81     5990.66    172.19 o 
  21   3   1     2300.29     2475.98     66.14 o 
  23   3   1     1516.20     1572.49     62.16 o 
  25   3   1      642.22      690.17     59.72 o 
  27   3   1       79.64       72.72     40.11 o 
  29   3   1       37.33       37.83     25.30 o 
  31   3   1       11.11       10.23     21.09 o 
  33   3   1       80.25       88.76     80.96 o 
 -32   4   1        1.13       11.79     18.94 o 
 -30   4   1      770.99      675.59     61.94 o 
 -28   4   1      388.72      400.79     67.49 o 
 -26   4   1      111.05      115.88     42.66 o 
 -24   4   1      124.39      114.13     42.62 o 
 -22   4   1       83.75       87.89     33.89 o 
 -20   4   1     1721.75     1740.90     65.66 o 
 -18   4   1     1019.23      857.17     29.23 o 
 -16   4   1      834.59      824.24     23.83 o 
 -14   4   1     4071.97     4067.26     65.08 o 
 -12   4   1     6473.75     6216.52     75.64 o 
 -10   4   1      888.36      831.50     20.61 o 
  -8   4   1     1631.95     1840.40     33.21 o 
  -6   4   1      618.91      579.61     17.42 o 
  -4   4   1    19986.68    22240.66    288.58 o 
  -2   4   1     1011.13     1196.16     24.93 o 
   0   4   1       79.80      122.45     10.92 o 
   2   4   1     1513.71     1608.60     30.63 o 
   4   4   1      385.99      338.08     12.40 o 
   6   4   1       24.73       29.63      9.52 o 
   8   4   1     3373.88     3633.32     53.60 o 
  10   4   1     1978.13     2076.33     45.79 o 
  12   4   1      214.25      217.70     14.38 o 
  14   4   1    15224.91    15867.46    242.02 o 
  16   4   1      104.23       88.56     20.84 o 
  18   4   1     7847.07     7784.86    235.90 o 
  20   4   1       49.97       39.62     17.06 o 
  22   4   1     1060.41     1022.77     60.03 o 
  24   4   1      136.95      157.48     55.90 o 
  26   4   1       59.04       67.51     32.48 o 
  28   4   1      548.75      564.85     52.50 o 
  30   4   1      386.31      355.84     81.24 o 
  32   4   1      254.84      183.03    115.36 o 
 -31   5   1     1016.47     1065.10     75.58 o 
 -29   5   1      496.25      509.48     52.03 o 
 -27   5   1     1413.67     1576.99     80.73 o 
 -25   5   1      892.44      884.88     77.87 o 
 -23   5   1      304.71      271.08     65.04 o 
 -21   5   1        9.73       15.28     14.29 o 
 -19   5   1      333.42      320.83     97.16 o 
 -17   5   1       80.22       69.62     29.39 o 
 -15   5   1       41.60       32.19      9.80 o 
 -13   5   1     3634.90     3414.01     83.73 o 
 -11   5   1       23.11       21.79      9.05 o 
  -9   5   1     1673.78     1723.70     40.89 o 
  -7   5   1    11425.60    11249.42    237.03 o 
  -5   5   1     2994.84     2720.25     59.77 o 
  -3   5   1      225.29      238.39     13.54 o 
  -1   5   1    15745.19    14706.64    296.04 o 
   1   5   1      111.18      130.07     12.70 o 
   3   5   1     1063.93      992.08     26.38 o 
   5   5   1      236.66      244.21     11.30 o 
   7   5   1     2649.29     2457.98     46.67 o 
   9   5   1     1958.82     2016.82     51.01 o 
  11   5   1     1487.05     1353.25     32.19 o 
  13   5   1      308.70      302.15     23.09 o 
  15   5   1     3604.38     3479.67     80.98 o 
  17   5   1     4574.82     4511.07    116.68 o 
  19   5   1      335.04      348.41     68.11 o 
  21   5   1      946.70      971.37     60.89 o 
  23   5   1       87.53       87.20     34.98 o 
  25   5   1      526.49      539.34     55.20 o 
  27   5   1      279.36      243.03    128.80 o 
  29   5   1      273.56      211.62     72.65 o 
 -28   6   1       85.54       58.68     42.20 o 
 -26   6   1      762.39      805.36     57.11 o 
 -24   6   1        1.35        8.35     15.77 o 
 -22   6   1     2383.50     2289.03    107.45 o 
 -20   6   1      788.57      881.35     51.76 o 
 -18   6   1     4454.14     4392.41    145.18 o 
 -16   6   1       59.91       78.30     33.79 o 
 -14   6   1       98.51       83.80     18.45 o 
 -12   6   1     4862.58     5150.28     90.27 o 
 -10   6   1      165.92      110.62     26.00 o 
  -8   6   1     5106.67     4995.56    112.38 o 
  -6   6   1     4204.89     4014.00     70.42 o 
  -4   6   1      994.31      863.50     26.82 o 
  -2   6   1     5041.77     4611.16    142.66 o 
   0   6   1       67.76       50.48     16.75 o 
   2   6   1     1932.51     1700.91     39.91 o 
   4   6   1     2634.27     2420.82     38.21 o 
   6   6   1       27.11       33.32     17.65 o 
   8   6   1      187.38      200.64     53.56 o 
  10   6   1      227.59      246.24     43.01 o 
  12   6   1     3401.74     3579.49     74.91 o 
  14   6   1        0.08        4.04     14.49 o 
  16   6   1      275.27      310.90     68.40 o 
  18   6   1      284.31      271.30     94.47 o 
  20   6   1      350.20      328.63     50.92 o 
  22   6   1     1509.90     1472.61     67.00 o 
  24   6   1       72.38       37.99     25.48 o 
  26   6   1     1009.35      969.53     80.37 o 
 -25   7   1        0.05       15.80     24.98 o 
 -23   7   1      333.86      297.24    161.36 o 
 -21   7   1      114.39       77.22     49.23 o 
 -19   7   1      204.50      164.93     66.81 o 
 -17   7   1       41.17       52.77     27.69 o 
 -15   7   1      778.60      788.90     44.57 o 
 -13   7   1       75.88       57.78     30.44 o 
 -11   7   1      231.37      202.54     32.99 o 
  -9   7   1      297.75      343.85     42.03 o 
  -7   7   1     2144.72     1930.75     71.18 o 
  -5   7   1     2394.86     2442.43     70.44 o 
  -3   7   1     3063.58     2886.78     91.90 o 
  -1   7   1      283.20      279.86     33.43 o 
   1   7   1     1858.64     1978.46     63.24 o 
   3   7   1     2669.95     2665.65     67.69 o 
   5   7   1      448.06      415.64     37.80 o 
   7   7   1       54.92       59.97     27.62 o 
   9   7   1      530.85      595.45     33.49 o 
  11   7   1      183.82      196.95     27.11 o 
  13   7   1       78.50       92.77     37.66 o 
  15   7   1      173.59      153.99     80.01 o 
  17   7   1      120.82      141.45     78.70 o 
  19   7   1     2785.88     3125.38    196.05 o 
  21   7   1      107.49      114.91     77.13 o 
  23   7   1      181.38      124.12     73.34 o 
 -20   8   1      211.52      166.11    135.36 o 
 -18   8   1       21.85       11.90     30.93 o 
 -16   8   1     3397.86     3675.17    158.72 o 
 -14   8   1      188.36      228.62     63.88 o 
 -12   8   1        4.75       16.49     27.65 o 
 -10   8   1     7323.32     7517.82    234.81 o 
  -8   8   1      560.41      500.81     49.32 o 
  -6   8   1     3851.10     3866.27    269.24 o 
  -4   8   1      117.40      164.53     57.15 o 
  -2   8   1      433.63      397.22     42.30 o 
   0   8   1     1686.25     1504.51     62.82 o 
   2   8   1      620.17      568.60     52.16 o 
   4   8   1        1.44        6.01     18.65 o 
   6   8   1       41.21       31.59     24.03 o 
   8   8   1      270.05      162.34     90.48 o 
  10   8   1        7.13       28.45     38.46 o 
  12   8   1     1764.83     1724.57    115.17 o 
  14   8   1      438.40      376.10     80.31 o 
  16   8   1      369.11      326.09    126.15 o 
  18   8   1      878.57      994.43     90.59 o 
  20   8   1     2704.15     2984.89    185.19 o 
 -15   9   1       41.02       31.02     26.11 o 
 -13   9   1        1.01       16.64     35.81 o 
 -11   9   1     2006.83     1959.14    175.30 o 
  -9   9   1       18.86       20.79     24.96 o 
  -7   9   1      974.64      981.43     77.40 o 
  -5   9   1      157.60      159.25     87.37 o 
  -3   9   1     1074.91     1206.87    143.43 o 
  -1   9   1     2850.94     2977.42    165.81 o 
   1   9   1      296.56      321.97     77.35 o 
   3   9   1       33.68       26.18     42.61 o 
   7   9   1      556.88      460.47     68.19 o 
   9   9   1        7.35        8.69     24.35 o 
  11   9   1      449.26      370.76     76.13 o 
  13   9   1      149.57       91.76    141.75 o 
 -36   0   2     1181.91     1162.80    132.43 o 
 -34   0   2      229.55      159.26    173.33 o 
 -32   0   2     1008.97     1183.27     97.51 o 
 -30   0   2       64.81       70.34     46.54 o 
 -28   0   2       69.86       45.33     25.89 o 
 -26   0   2      488.93      425.47     47.98 o 
 -24   0   2     1231.29     1033.14    150.57 o 
 -22   0   2      655.95      555.49     34.38 o 
 -20   0   2       54.44       26.16     11.84 o 
 -18   0   2    10350.36    10731.20    158.58 o 
 -16   0   2     9746.33     9774.44    263.49 o 
 -14   0   2    34766.03    36849.47    796.54 o 
 -12   0   2      166.22      168.14     12.18 o 
 -10   0   2    19101.06    21474.37    257.77 o 
  -6   0   2    19963.36    21593.33    230.12 o 
  -4   0   2    10082.94    10928.73    152.85 o 
   0   0   2     1957.88     2137.69     19.00 o 
   2   0   2      533.85      573.17     12.82 o 
   4   0   2    58578.56    65100.94   1318.91 o 
   6   0   2    58787.32    64764.62    525.00 o 
   8   0   2      192.64      219.87     13.52 o 
  10   0   2    20311.00    19195.16    170.19 o 
  12   0   2       17.32       24.83      9.34 o 
  14   0   2    16334.97    16931.51    443.75 o 
  16   0   2     1884.67     1535.97     49.76 o 
  18   0   2      154.99      155.51     23.08 o 
  20   0   2     6083.56     5981.87    172.19 o 
  22   0   2       32.71       33.35     18.34 o 
  24   0   2     3109.64     3072.57     90.58 o 
  26   0   2     1535.75     1493.54     67.32 o 
  28   0   2       23.88       67.23     40.73 o 
  30   0   2      223.07      198.14    168.89 o 
  32   0   2     2568.58     2723.94    153.17 o 
  34   0   2     1397.45     1479.70    140.06 o 
 -35   1   2      260.23      275.76     60.40 o 
 -33   1   2      320.91      354.35     54.09 o 
 -31   1   2        0.13       10.53     18.20 o 
 -29   1   2      207.70      228.02     94.16 o 
 -27   1   2      318.31      253.56     39.14 o 
 -25   1   2     4447.34     4424.45     87.65 o 
 -23   1   2        9.91       12.17      8.32 o 
 -21   1   2     2605.47     2545.08     59.82 o 
 -19   1   2    21852.44    23465.10    268.87 o 
 -17   1   2     1636.48     1737.36     38.16 o 
 -15   1   2     4565.17     4930.41     51.45 o 
 -13   1   2    24212.34    26569.38    193.72 o 
 -11   1   2    19983.76    22581.62    214.67 o 
  -9   1   2    13477.53    13651.87     97.89 o 
  -7   1   2    27602.98    30653.12    268.09 o 
  -5   1   2     8289.79     8567.78     62.72 o 
  -3   1   2    31386.82    34683.04    184.48 o 
  -1   1   2    26043.27    27547.71    230.50 o 
   1   1   2    59411.09    65662.50    501.47 o 
   3   1   2      436.29      415.11      7.47 o 
   5   1   2    16059.80    17343.53    106.41 o 
   7   1   2      294.59      276.52      7.95 o 
   9   1   2      148.59      146.30     10.91 o 
  11   1   2     4279.62     3836.56     53.08 o 
  13   1   2     5762.92     6212.78     77.43 o 
  15   1   2     2063.03     1701.48     37.36 o 
  17   1   2     1515.35     1518.87     38.33 o 
  19   1   2      603.24      665.09     23.33 o 
  21   1   2       62.13       43.16     15.99 o 
  23   1   2     5314.71     4909.54    137.22 o 
  25   1   2      791.36      749.61     44.91 o 
  27   1   2      150.95      162.00     54.20 o 
  29   1   2     3575.75     3098.20    402.73 o 
  31   1   2      787.68      923.50     61.67 o 
  33   1   2      518.88      627.14     55.36 o 
 -36   2   2       86.07       52.16     91.28 o 
 -34   2   2        3.36        2.31     28.28 o 
 -32   2   2       99.14       63.87     33.69 o 
 -30   2   2      246.15      260.87     65.76 o 
 -28   2   2       81.58      105.21     39.17 o 
 -26   2   2        7.23       16.85     17.59 o 
 -24   2   2     2804.55     2715.23     78.32 o 
 -22   2   2      738.96      782.49     48.13 o 
 -20   2   2      427.98      423.18     36.75 o 
 -18   2   2        0.26        5.00     13.99 o 
 -16   2   2     8467.91     9697.91    120.29 o 
 -14   2   2      135.68      172.60     17.65 o 
 -12   2   2      533.05      518.90     19.71 o 
 -10   2   2      134.31      108.04      7.21 o 
  -8   2   2     3524.40     3483.33     25.85 o 
  -6   2   2    14965.68    15855.10     77.76 o 
  -4   2   2    14818.36    15576.71     81.51 o 
  -2   2   2    54446.61    58433.59    354.23 o 
   0   2   2    28835.90    31200.05    182.92 o 
   2   2   2     4186.85     4205.33     37.85 o 
   4   2   2      122.55      122.39      8.07 o 
   6   2   2       41.09       48.56      5.52 o 
   8   2   2       53.97       51.07      8.26 o 
  10   2   2       32.76       53.80     10.01 o 
  12   2   2      511.03      481.28     15.10 o 
  14   2   2      137.03      117.49      9.54 o 
  16   2   2     4148.42     4138.73    119.62 o 
  18   2   2      411.04      363.09     14.13 o 
  20   2   2     1188.14      990.23     57.14 o 
  22   2   2      279.94      273.61     38.53 o 
  24   2   2       80.81       80.82     31.26 o 
  26   2   2       68.79       81.19     39.53 o 
  28   2   2       12.95       10.45     18.23 o 
  30   2   2      386.33      363.85     41.30 o 
  32   2   2      383.17      396.63     53.48 o 
 -35   3   2       32.65       36.09     30.01 o 
 -33   3   2     1511.23     1685.13    109.56 o 
 -31   3   2      213.80      236.46     71.00 o 
 -29   3   2      407.12      358.71     58.20 o 
 -27   3   2     1964.21     1755.29     69.99 o 
 -25   3   2      122.70      132.42     40.56 o 
 -23   3   2     1494.67     1363.83     59.36 o 
 -21   3   2      114.37      115.12     31.90 o 
 -19   3   2     4521.34     4126.97    120.08 o 
 -17   3   2      842.13      847.41     33.56 o 
 -15   3   2      848.84      743.96     29.55 o 
 -13   3   2     4115.91     3938.59     59.59 o 
 -11   3   2     8307.11     8394.25     80.77 o 
  -9   3   2       22.63        7.12      4.27 o 
  -7   3   2     2953.65     3339.33     26.57 o 
  -5   3   2     5003.61     5271.68     36.96 o 
  -3   3   2     3076.65     2780.36     23.97 o 
  -1   3   2     8607.31     8808.48     75.30 o 
   1   3   2       11.97        9.90      3.80 o 
   3   3   2      273.95      255.72      9.06 o 
   5   3   2    21125.53    22112.22    257.65 o 
   7   3   2        1.52        9.55      6.90 o 
   9   3   2     2745.63     2619.13     52.30 o 
  11   3   2     5178.25     4773.59     81.38 o 
  13   3   2      170.28      175.36      8.13 o 
  15   3   2     6039.02     5488.24    111.64 o 
  17   3   2      411.91      413.76     23.30 o 
  19   3   2     2804.50     2716.23     71.13 o 
  21   3   2     1579.49     1543.49     59.86 o 
  23   3   2      440.46      360.01     36.44 o 
  25   3   2      292.42      259.85     38.11 o 
  27   3   2      125.91      129.09     69.87 o 
  29   3   2     2430.14     2592.63    108.50 o 
  31   3   2      478.69      425.19     59.23 o 
 -32   4   2      524.67      610.91     63.24 o 
 -30   4   2     1303.55     1339.35     75.49 o 
 -28   4   2      301.76      338.78     67.01 o 
 -26   4   2      948.21      894.02     79.21 o 
 -24   4   2     2623.43     2461.83     91.08 o 
 -22   4   2      964.17      923.37     42.83 o 
 -20   4   2     2002.62     1970.21     75.38 o 
 -18   4   2     5446.14     4699.53    571.69 o 
 -16   4   2       47.81       48.72     16.50 o 
 -14   4   2    15628.09    14993.72    197.56 o 
 -12   4   2        1.44        5.50      5.17 o 
 -10   4   2     1101.56     1183.75     30.53 o 
  -8   4   2     8315.81     8252.39     80.70 o 
  -6   4   2      187.24      270.69     12.90 o 
  -4   4   2     2791.67     2658.08     43.40 o 
  -2   4   2       42.13       60.85     12.84 o 
   0   4   2       85.92      104.44     10.64 o 
   2   4   2        2.56       13.84      4.79 o 
   4   4   2     8407.27     8616.45    115.58 o 
   6   4   2     5108.29     5327.19     67.67 o 
   8   4   2      959.02      974.40     29.81 o 
  10   4   2     4464.52     4260.98     59.06 o 
  12   4   2      168.02      146.76     16.79 o 
  14   4   2     3879.57     3834.89    123.77 o 
  16   4   2     8503.51     8773.30    149.53 o 
  18   4   2     1227.29     1204.34     52.91 o 
  20   4   2      199.13      218.35     64.83 o 
  22   4   2     5317.91     5316.45    142.77 o 
  24   4   2       37.23       15.08     24.43 o 
  26   4   2      286.17      249.81     54.27 o 
  28   4   2      449.63      362.33    128.60 o 
  30   4   2      218.75      210.52     56.92 o 
 -31   5   2        2.25        7.78     29.90 o 
 -29   5   2      945.41      975.52     70.24 o 
 -27   5   2      613.75      611.13     59.61 o 
 -25   5   2       82.37       77.62     31.82 o 
 -23   5   2      101.52       75.52     36.98 o 
 -21   5   2     3584.77     3517.67    111.46 o 
 -19   5   2       19.77       34.30     18.46 o 
 -17   5   2      186.78      153.28     18.91 o 
 -15   5   2       62.16       59.67      8.34 o 
 -13   5   2      421.48      371.67     20.60 o 
 -11   5   2       22.47       25.05      9.51 o 
  -9   5   2       46.09       62.92     14.91 o 
  -7   5   2     1426.16     1373.33     34.68 o 
  -5   5   2      348.66      351.62     20.93 o 
  -3   5   2     1638.38     1579.74     30.25 o 
  -1   5   2       59.62       58.35     14.59 o 
   1   5   2       13.32       22.22      8.65 o 
   3   5   2        2.65       15.10      7.15 o 
   5   5   2     4444.43     4346.42     65.15 o 
   7   5   2     4487.25     4256.90    130.16 o 
   9   5   2       94.30       86.72     22.35 o 
  11   5   2      114.01       92.72     25.63 o 
  13   5   2      313.11      271.87     22.72 o 
  15   5   2      730.47      738.00     49.47 o 
  17   5   2      748.62      782.75     47.83 o 
  19   5   2       64.95       76.50     35.98 o 
  21   5   2     1187.01     1085.36     63.64 o 
  23   5   2     1355.05     1355.34     68.35 o 
  25   5   2        5.97       18.18     17.31 o 
  27   5   2      835.33      829.59     59.63 o 
  29   5   2       49.63       31.70     29.22 o 
 -28   6   2      203.83      235.03     55.07 o 
 -26   6   2      978.02      993.83     78.76 o 
 -24   6   2       40.95       39.56     29.68 o 
 -22   6   2      805.07      686.10     63.32 o 
 -20   6   2     1855.64     1757.00     83.50 o 
 -18   6   2      153.14      163.84     60.68 o 
 -16   6   2     2630.99     2930.83     89.05 o 
 -14   6   2     1339.82     1324.89     52.28 o 
 -12   6   2     2253.47     2180.49     62.71 o 
 -10   6   2      108.11      105.08     18.74 o 
  -8   6   2     2151.63     2066.42     63.05 o 
  -6   6   2        1.94        4.52      4.77 o 
  -4   6   2      681.56      716.01     24.33 o 
  -2   6   2       55.09       59.94     19.94 o 
   0   6   2      928.19      888.67     27.88 o 
   2   6   2       86.30       86.96     14.21 o 
   4   6   2      180.33      152.07     11.26 o 
   6   6   2      238.67      225.68     21.79 o 
   8   6   2     4036.27     4127.60     97.65 o 
  10   6   2      631.15      609.24     34.33 o 
  12   6   2     1967.51     1941.65     61.59 o 
  14   6   2      513.41      526.69     42.20 o 
  16   6   2     1182.88     1237.51     56.12 o 
  18   6   2        1.15       14.10     22.34 o 
  20   6   2     2546.77     2524.86     96.52 o 
  22   6   2       13.83       17.95     17.78 o 
  24   6   2        6.73        3.14     19.98 o 
  26   6   2      186.51      148.24    135.04 o 
 -25   7   2      895.33      931.38     75.46 o 
 -23   7   2      774.23      900.14     70.49 o 
 -21   7   2      200.88      180.93     47.12 o 
 -19   7   2     2065.00     2022.45    108.28 o 
 -17   7   2      652.92      604.12     47.23 o 
 -15   7   2      250.20      339.75     50.66 o 
 -13   7   2     1526.12     1745.64     75.98 o 
 -11   7   2       53.14       56.42     24.64 o 
  -9   7   2     1135.95     1072.59     44.90 o 
  -7   7   2       16.04       11.41      8.20 o 
  -5   7   2      334.85      298.03     23.26 o 
  -3   7   2     1639.24     1505.14     47.12 o 
  -1   7   2        0.12        5.55     14.63 o 
   1   7   2      157.02      158.81     26.41 o 
   3   7   2      402.39      333.54     28.58 o 
   5   7   2     5165.84     5118.40    154.32 o 
   7   7   2        3.46       13.27     17.27 o 
   9   7   2      203.92      242.37     74.23 o 
  11   7   2     1253.57     1238.08     52.94 o 
  13   7   2      312.85      302.50     84.24 o 
  15   7   2      671.18      733.04     64.37 o 
  17   7   2      379.67      433.87    101.63 o 
  19   7   2      980.45     1013.34     86.74 o 
  21   7   2      133.14      108.45     86.71 o 
  23   7   2     1182.16     1230.85    100.07 o 
 -22   8   2        1.01        5.80     72.44 o 
 -20   8   2      507.42      582.47    102.63 o 
 -18   8   2     1057.92     1202.29    113.07 o 
 -16   8   2       35.26       45.75     44.34 o 
 -14   8   2     3370.97     3583.95    180.91 o 
 -12   8   2      236.90      191.30    155.20 o 
 -10   8   2      178.27      105.93     61.96 o 
  -8   8   2     1815.74     1902.49     71.71 o 
  -6   8   2      406.31      426.21     51.36 o 
  -4   8   2      161.86      137.65     36.58 o 
  -2   8   2      174.43      147.63     50.32 o 
   0   8   2      483.44      467.10     42.48 o 
   2   8   2      838.26      833.48     53.14 o 
   4   8   2        2.81       11.41     14.79 o 
   6   8   2      822.96      800.92     48.35 o 
   8   8   2      384.95      378.99     49.72 o 
  10   8   2      350.08      372.25     77.67 o 
  12   8   2     1354.20     1441.41     95.73 o 
  14   8   2     2708.36     2918.94    155.77 o 
  16   8   2     1815.64     2192.61    128.31 o 
  18   8   2      298.97      232.47    150.28 o 
 -15   9   2      692.74      648.07     78.61 o 
 -13   9   2       83.79       48.86     40.25 o 
 -11   9   2     2671.72     3174.27    198.00 o 
  -9   9   2      444.26      462.17    366.55 o 
  -7   9   2      147.42      106.29     78.86 o 
  -5   9   2     1143.34     1061.82    114.12 o 
  -3   9   2      515.97      470.06     84.46 o 
  -1   9   2      239.15      319.05     73.69 o 
   1   9   2       20.54       42.76     40.43 o 
   3   9   2     1044.42     1111.24    121.70 o 
   5   9   2        8.90       16.09     34.43 o 
   7   9   2     1080.27      773.04    223.13 o 
   9   9   2     1017.63     1059.09    146.33 o 
  11   9   2      379.79      443.34     98.52 o 
  13   9   2     1282.44     1409.86    125.56 o 
 -35   1   3      182.71      132.01    124.59 o 
 -33   1   3      468.59      348.05    158.21 o 
 -31   1   3      650.51      663.30     46.47 o 
 -29   1   3        8.18       18.95     17.54 o 
 -27   1   3      326.19      287.27     83.13 o 
 -25   1   3     9742.41     9466.17    166.09 o 
 -23   1   3        4.16        7.59      6.35 o 
 -21   1   3     6001.75     5866.53     79.73 o 
 -19   1   3      428.40      350.81     22.84 o 
 -17   1   3     3820.56     3523.25     47.57 o 
 -15   1   3    15407.91    15381.24    214.09 o 
 -13   1   3     5119.38     4975.17     47.25 o 
 -11   1   3      117.96      142.44      9.84 o 
  -9   1   3    20013.81    21804.05    268.51 o 
  -7   1   3      811.33      799.61     11.73 o 
  -5   1   3    15990.45    16718.37     64.25 o 
  -3   1   3     1496.26     1515.57     20.13 o 
  -1   1   3     3639.98     3610.99     33.25 o 
   1   1   3    23947.98    26231.66    373.85 o 
   3   1   3    22336.15    22585.07    321.96 o 
   5   1   3     6570.17     6871.33     55.24 o 
   7   1   3      912.06      833.81     13.81 o 
   9   1   3    13128.37    12742.00    156.24 o 
  11   1   3       80.10       61.07      9.99 o 
  13   1   3       15.67       87.42     23.93 o 
  15   1   3        2.12        4.01      7.15 o 
  17   1   3     5219.53     5549.25    101.43 o 
  19   1   3     1423.08     1495.62     45.39 o 
  21   1   3      332.86      300.14     23.93 o 
  23   1   3     3515.24     3405.35    108.77 o 
  25   1   3     1251.32     1251.60     50.43 o 
  27   1   3     2714.77     2659.40     85.13 o 
  29   1   3      179.37      164.30     87.45 o 
  31   1   3      917.54      944.39     63.48 o 
  33   1   3     1177.97     1273.15     88.33 o 
 -36   2   3      961.70      923.58     82.28 o 
 -34   2   3     1503.02     1446.13    103.42 o 
 -32   2   3     1090.81     1064.47     61.94 o 
 -30   2   3     7118.14     7048.92    186.97 o 
 -28   2   3        5.00       10.75     15.73 o 
 -26   2   3     6790.30     6790.84    173.11 o 
 -24   2   3     1500.59     1434.92     62.80 o 
 -22   2   3    10827.38    11223.92    159.64 o 
 -20   2   3    22289.56    23663.77    274.45 o 
 -18   2   3      828.41      837.99     44.92 o 
 -16   2   3      705.30      998.42     37.31 o 
 -14   2   3     2487.14     2439.34     58.22 o 
 -12   2   3     5619.80     6210.03     68.83 o 
 -10   2   3     8879.99     9203.77     85.73 o 
  -8   2   3    19881.20    21476.49    143.90 o 
  -6   2   3    10987.52    12166.80    128.05 o 
  -4   2   3    30323.72    34306.60    136.88 o 
  -2   2   3    73393.41    80520.38    814.11 o 
   0   2   3     5492.33     5795.37     48.69 o 
   2   2   3     5092.19     4892.35     58.56 o 
   4   2   3    29069.05    31579.91    281.65 o 
   6   2   3     2224.45     2133.89     56.77 o 
   8   2   3     6963.96     6584.22     78.07 o 
  10   2   3     8642.09     9121.66    110.52 o 
  12   2   3     2028.36     2318.94     30.60 o 
  14   2   3     7178.75     6825.84     74.00 o 
  16   2   3     1654.02     1571.60     35.07 o 
  18   2   3     1548.49     1505.28     39.79 o 
  20   2   3      611.53      540.96     20.16 o 
  22   2   3     3435.82     3391.94     87.98 o 
  24   2   3     2050.88     2041.54     69.52 o 
  26   2   3     1075.19     1123.65     48.92 o 
  28   2   3     2710.26     2838.88    123.87 o 
  30   2   3      594.47      528.72     46.56 o 
  32   2   3     1426.62     1374.75    103.24 o 
 -35   3   3        1.30        6.21     21.08 o 
 -33   3   3      291.86      257.58     60.01 o 
 -31   3   3      148.43      161.32     69.41 o 
 -29   3   3       45.85       62.72     29.71 o 
 -27   3   3       22.17       32.80     16.31 o 
 -25   3   3     1834.55     1798.83     72.47 o 
 -23   3   3     3616.64     3601.14     82.36 o 
 -21   3   3     5092.39     5129.86    114.56 o 
 -19   3   3        8.39        9.09      7.62 o 
 -17   3   3     1177.81     1124.04     37.48 o 
 -15   3   3      326.09      261.18     29.94 o 
 -13   3   3      360.91      309.69     11.29 o 
 -11   3   3       97.12       70.83      8.33 o 
  -9   3   3     4718.50     4347.68     43.58 o 
  -7   3   3    56588.34    65092.65    315.05 o 
  -5   3   3      384.78      271.19     10.90 o 
  -3   3   3     1023.07      987.10     18.38 o 
  -1   3   3      709.35      773.52     14.88 o 
   1   3   3     4633.04     4887.56     64.57 o 
   3   3   3     5912.45     5730.38     64.38 o 
   5   3   3     2030.56     2104.73     40.16 o 
   7   3   3     2261.20     2400.80     50.57 o 
   9   3   3     5261.30     5340.00     69.22 o 
  11   3   3     1333.14     1135.29     23.72 o 
  13   3   3     1656.28     1677.23     28.34 o 
  15   3   3     7038.55     7270.40     89.32 o 
  17   3   3     5145.17     4910.31     98.30 o 
  19   3   3       85.57       98.64     40.91 o 
  21   3   3       24.37       34.84     16.81 o 
  23   3   3       35.91       32.17     15.95 o 
  25   3   3      928.85      955.73     65.95 o 
  27   3   3     4306.59     4520.74    183.17 o 
  29   3   3       33.30       27.80     27.40 o 
  31   3   3       83.86       61.39     45.43 o 
 -34   4   3       47.86       53.09     58.80 o 
 -32   4   3      361.37      364.61     53.99 o 
 -30   4   3       68.54       71.42     39.89 o 
 -28   4   3     2475.45     2479.58    102.47 o 
 -26   4   3        0.97       13.01     17.57 o 
 -24   4   3      486.61      473.85     48.23 o 
 -22   4   3       38.75       56.35     23.19 o 
 -20   4   3     1834.28     1739.43     67.34 o 
 -18   4   3     5666.66     5832.27     87.14 o 
 -16   4   3     1372.97     1274.42     43.67 o 
 -14   4   3     1524.56     1440.25     31.63 o 
 -12   4   3     2327.73     2230.16     34.07 o 
 -10   4   3     1752.38     1884.18     36.24 o 
  -8   4   3      687.13      667.48     19.06 o 
  -6   4   3      815.33      855.62     23.33 o 
  -4   4   3     2624.54     2375.70     39.41 o 
  -2   4   3      234.71      296.96     12.04 o 
   0   4   3     3180.74     3123.07     38.58 o 
   2   4   3     2833.89     3185.76     40.39 o 
   4   4   3      271.63      245.46     11.73 o 
   6   4   3    11371.15    11546.33    122.73 o 
   8   4   3        4.16        5.59      5.09 o 
  10   4   3      118.51      149.63     16.55 o 
  12   4   3      872.09      873.00     28.08 o 
  14   4   3        5.37       10.72      7.71 o 
  16   4   3     1360.18     1382.44     83.19 o 
  18   4   3     1334.39     1231.20     46.39 o 
  20   4   3     6099.62     6418.63    190.27 o 
  22   4   3      707.06      702.59     57.37 o 
  24   4   3       91.05      128.57     56.29 o 
  26   4   3      464.29      455.06     82.43 o 
  28   4   3      561.56      554.92     53.67 o 
  30   4   3      464.18      462.65     55.37 o 
 -31   5   3      272.22      176.28    105.79 o 
 -29   5   3      149.60      195.46     86.27 o 
 -27   5   3      699.18      779.13     91.76 o 
 -25   5   3     1540.81     1640.84     85.15 o 
 -23   5   3     1154.34     1160.94     67.56 o 
 -21   5   3     3009.83     2992.79     98.51 o 
 -19   5   3       63.30       77.32     25.05 o 
 -17   5   3      333.36      314.90     28.58 o 
 -15   5   3    11305.15     9609.29    728.38 o 
 -13   5   3       21.88       17.64      7.02 o 
 -11   5   3       11.17       18.39      7.34 o 
  -9   5   3       36.71       27.64      9.04 o 
  -7   5   3      441.91      432.19     17.88 o 
  -5   5   3     1703.52     1636.16     34.19 o 
  -3   5   3      124.58      136.74     15.85 o 
  -1   5   3     4142.47     4135.69     75.91 o 
   1   5   3     1107.24     1001.06     25.56 o 
   3   5   3    14958.99    14684.15    132.45 o 
   5   5   3     1024.89      931.70     33.48 o 
   7   5   3     3278.57     3278.26     56.27 o 
   9   5   3      321.85      230.05     16.40 o 
  11   5   3      262.25      215.73     21.32 o 
  13   5   3     6842.86     6990.65    153.30 o 
  15   5   3      570.22      660.61     48.30 o 
  17   5   3     3211.11     3406.85    132.90 o 
  19   5   3     1725.53     1654.93     78.06 o 
  21   5   3       20.44       19.96     19.87 o 
  23   5   3       47.30       41.11     25.34 o 
  25   5   3     1543.71     1587.46     82.54 o 
  27   5   3     2933.46     3010.78    135.47 o 
  29   5   3      158.78      109.33    134.80 o 
 -28   6   3      891.86     1029.74     78.67 o 
 -26   6   3     2234.51     2251.42    101.46 o 
 -24   6   3       19.59       22.95     18.54 o 
 -22   6   3        2.35       10.49     19.45 o 
 -20   6   3     5387.77     5631.18    156.19 o 
 -18   6   3      283.43      334.86    103.16 o 
 -16   6   3      597.13      554.24     56.36 o 
 -14   6   3      136.19       92.06     26.75 o 
 -12   6   3      618.31      641.91     25.27 o 
 -10   6   3    10071.37     9985.66    170.99 o 
  -8   6   3     1931.86     1805.42     56.28 o 
  -6   6   3      519.72      444.56     21.04 o 
  -4   6   3     1238.86     1122.03     30.46 o 
  -2   6   3     7515.16     6724.03    383.78 o 
   0   6   3       89.22       88.14     16.14 o 
   2   6   3      147.38      133.78     10.34 o 
   4   6   3     5978.14     5486.46    207.50 o 
   6   6   3     1292.87     1246.83     51.22 o 
   8   6   3    10160.99    10327.25    169.52 o 
  10   6   3        3.77        4.01      9.62 o 
  12   6   3      231.36      208.18     28.12 o 
  14   6   3       12.59       16.95     21.12 o 
  16   6   3      743.96      673.34     69.93 o 
  18   6   3      361.54      360.22     51.34 o 
  20   6   3      503.49      441.70     54.13 o 
  22   6   3     3998.51     4386.59    192.49 o 
  24   6   3     2755.75     2951.50    164.72 o 
  26   6   3       16.30       26.46     33.35 o 
 -25   7   3       10.78       13.30     22.67 o 
 -23   7   3     1005.97      996.06     84.07 o 
 -21   7   3       51.13       66.50     39.60 o 
 -19   7   3     2305.89     2444.44    108.61 o 
 -17   7   3     1617.38     1836.39     78.08 o 
 -15   7   3     1728.03     1716.93     71.72 o 
 -13   7   3     1781.98     1735.57     57.52 o 
 -11   7   3       41.48       45.27     21.47 o 
  -9   7   3      740.24      635.05     36.13 o 
  -7   7   3     1038.70     1279.09     41.10 o 
  -5   7   3       69.49       79.45     32.27 o 
  -3   7   3      310.21      251.72     26.46 o 
  -1   7   3      268.99      230.98     33.95 o 
   1   7   3     7954.76     8014.56    126.59 o 
   3   7   3      473.67      493.51     49.74 o 
   5   7   3     1111.90     1254.60     68.55 o 
   7   7   3       15.67       11.73     18.20 o 
   9   7   3        0.47        2.50     16.43 o 
  11   7   3     1150.27     1288.83     82.76 o 
  13   7   3      546.07      559.84     90.65 o 
  15   7   3       42.96       50.84     37.20 o 
  17   7   3     1933.16     2063.13    115.62 o 
  19   7   3      938.27      945.94     79.30 o 
  21   7   3       11.66       33.66     34.38 o 
  23   7   3      321.19      345.26     65.20 o 
 -22   8   3     1214.25     1371.38    138.60 o 
 -20   8   3      126.16       78.41     76.05 o 
 -18   8   3     6154.80     6747.15    311.50 o 
 -16   8   3       27.30       26.48     29.17 o 
 -14   8   3      703.47      605.95     61.81 o 
 -12   8   3      575.62      618.54     65.20 o 
 -10   8   3      710.39      727.08     49.41 o 
  -8   8   3        5.70        8.26     16.98 o 
  -6   8   3       32.31       24.06     17.18 o 
  -4   8   3     1987.65     1984.61     72.20 o 
  -2   8   3      640.40      541.59     42.81 o 
   0   8   3     3106.01     3219.56    106.17 o 
   2   8   3      290.06      281.09     76.17 o 
   4   8   3      838.70      802.63     50.39 o 
   6   8   3     1132.66     1132.09     66.03 o 
   8   8   3      355.20      359.43     45.85 o 
  10   8   3     3452.44     3733.27    211.01 o 
  12   8   3      277.95      213.84    137.50 o 
  14   8   3       25.97       49.04     41.00 o 
  16   8   3       41.69       15.39     22.05 o 
  18   8   3     1448.21     1675.21    128.71 o 
 -15   9   3       18.67       25.83     30.68 o 
 -13   9   3       34.89       21.00     31.23 o 
 -11   9   3       97.15      108.14     91.14 o 
  -9   9   3      160.12      105.76    111.56 o 
  -7   9   3      117.02       88.57     79.02 o 
  -5   9   3       10.52       20.14     24.98 o 
  -3   9   3      559.83      592.72     94.64 o 
  -1   9   3        8.76       24.88     35.68 o 
   1   9   3     2823.46     2979.14    157.05 o 
   3   9   3     1544.35     1525.64    105.51 o 
   5   9   3     1114.46     1095.14     79.70 o 
   7   9   3      108.48       69.92     95.89 o 
   9   9   3      713.61      619.26     80.74 o 
  11   9   3        0.24        9.88     27.39 o 
 -36   0   4      326.08      360.50     84.27 o 
 -34   0   4       59.80       19.32     27.15 o 
 -32   0   4     5155.21     5268.36    227.66 o 
 -30   0   4       37.27       44.29     33.19 o 
 -28   0   4     9034.85     8768.51    408.48 o 
 -26   0   4     5864.39     5500.63    247.02 o 
 -24   0   4     4643.75     4084.55    466.74 o 
 -22   0   4     7606.18     7463.65    283.76 o 
 -20   0   4        3.67        5.56      8.20 o 
 -18   0   4    16614.67    17614.03    240.88 o 
 -16   0   4     6211.63     6616.28     97.85 o 
 -14   0   4     2927.93     2712.69     46.70 o 
 -12   0   4       81.22       82.63     15.15 o 
 -10   0   4    48322.71    54429.24    622.45 o 
  -8   0   4    21029.61    22835.99    133.58 o 
  -6   0   4    22479.74    22754.88    199.45 o 
  -4   0   4     1878.55     2007.13     60.40 o 
  -2   0   4    32984.91    35841.18    233.69 o 
   0   0   4   132383.91   144881.83   5247.62 o 
   4   0   4     2338.59     2057.77     28.62 o 
   6   0   4     3787.73     3429.56     35.36 o 
   8   0   4     3161.71     3087.97     36.73 o 
  10   0   4    19543.44    22643.73    300.09 o 
  12   0   4    28239.66    33112.79   1042.44 o 
  14   0   4     1785.82     1742.08     58.80 o 
  16   0   4     4129.85     4301.72     96.82 o 
  18   0   4        5.00       -0.74     19.24 o 
  20   0   4    10707.67    10414.22    434.35 o 
  22   0   4     2860.75     2942.17     92.80 o 
  24   0   4       65.91       73.43     37.92 o 
  26   0   4      498.44      581.21     43.19 o 
  28   0   4       74.36      109.97     73.50 o 
  30   0   4     1439.25     1666.80    123.94 o 
  32   0   4       50.15       70.88     62.43 o 
 -37   1   4       94.71       79.99     57.21 o 
 -35   1   4        1.99       14.28     23.59 o 
 -33   1   4     1577.79     1605.38    101.40 o 
 -31   1   4       17.13        8.49     10.26 o 
 -29   1   4      149.66      137.01     43.09 o 
 -27   1   4      371.46      338.02     26.08 o 
 -25   1   4      558.05      475.83     29.00 o 
 -23   1   4       74.22       73.55     21.19 o 
 -21   1   4     1157.21     1163.73     36.78 o 
 -19   1   4     1704.42     1763.91     36.06 o 
 -17   1   4     5438.87     5027.44    104.01 o 
 -15   1   4      277.88      207.29     11.58 o 
 -13   1   4     6929.35     6795.88     56.31 o 
 -11   1   4     8696.37     9219.95     85.80 o 
  -9   1   4    18195.74    19619.53    136.77 o 
  -7   1   4        0.06        5.14      4.40 o 
  -5   1   4    17415.17    19121.25    156.02 o 
  -3   1   4     1746.63     1637.35     23.40 o 
  -1   1   4     5148.67     5120.99     52.03 o 
   1   1   4     7421.19     7251.91    144.05 o 
   3   1   4       86.54       75.72      6.33 o 
   5   1   4     1638.58     1785.29     18.21 o 
   7   1   4     4687.10     4404.82     41.32 o 
   9   1   4     3019.50     2889.14     28.78 o 
  11   1   4     4038.07     4244.39     50.70 o 
  13   1   4     2597.05     2874.76     42.96 o 
  15   1   4     8534.70     8497.22    130.47 o 
  17   1   4      486.08      481.35     21.36 o 
  19   1   4      210.01      181.98     33.39 o 
  21   1   4    15745.38    16256.53    276.77 o 
  23   1   4      768.21      701.88     36.41 o 
  25   1   4      462.66      464.11     40.05 o 
  27   1   4      227.61      160.64     71.13 o 
  29   1   4      556.72      596.79     59.39 o 
  31   1   4     1617.25     1930.32    101.19 o 
  33   1   4      363.37      418.71    110.11 o 
 -36   2   4      319.94      241.32    182.20 o 
 -34   2   4      156.58      129.25     74.23 o 
 -32   2   4       18.77       29.32     18.52 o 
 -30   2   4       99.09       64.36     26.59 o 
 -28   2   4      293.61      266.64     72.64 o 
 -26   2   4     4943.14     4744.73    130.48 o 
 -24   2   4      203.19      217.60     65.35 o 
 -22   2   4     2911.15     3036.50     73.91 o 
 -20   2   4     2120.68     2034.27     65.62 o 
 -18   2   4      331.12      428.78     16.91 o 
 -16   2   4     3592.78     3644.93     46.87 o 
 -14   2   4     3965.67     4240.97     48.02 o 
 -12   2   4     2814.90     3108.65     44.29 o 
 -10   2   4    10171.22    10466.16     89.47 o 
  -8   2   4     1439.99     1400.17     23.44 o 
  -6   2   4      239.40      207.67      7.98 o 
  -4   2   4    13140.95    13343.54    118.74 o 
  -2   2   4     1371.51     1267.41     12.74 o 
   0   2   4     3589.56     3407.81     27.56 o 
   2   2   4     1546.46     1450.66     17.06 o 
   4   2   4      106.05       92.68      8.39 o 
   6   2   4      308.30      305.25     11.51 o 
   8   2   4      579.83      589.26     16.48 o 
  10   2   4    13131.59    14254.08    135.14 o 
  12   2   4     1642.69     1580.35     36.04 o 
  14   2   4     1059.34     1139.87     29.72 o 
  16   2   4       39.69       28.09      9.89 o 
  18   2   4       93.88       87.22     15.50 o 
  20   2   4      279.17      253.60     24.60 o 
  22   2   4      120.38      142.23     52.68 o 
  24   2   4      570.89      548.25     54.43 o 
  26   2   4      717.11      692.46     57.14 o 
  28   2   4      376.06      401.98     47.95 o 
  30   2   4        1.35       10.45     20.77 o 
  32   2   4        1.95       11.01     27.70 o 
 -35   3   4       42.62       37.23     42.43 o 
 -33   3   4      591.36      715.70     55.95 o 
 -31   3   4     2971.09     3061.59    115.53 o 
 -29   3   4       14.52       32.94     18.68 o 
 -27   3   4     3529.43     3656.45    113.90 o 
 -25   3   4      472.73      462.61     59.50 o 
 -23   3   4     1266.27     1313.28     59.45 o 
 -21   3   4      271.17      302.70     38.34 o 
 -19   3   4     1607.93     1660.68     59.33 o 
 -17   3   4      104.58      122.88     35.77 o 
 -15   3   4    15807.43    17121.03    156.06 o 
 -13   3   4        7.45        8.19      5.37 o 
 -11   3   4      299.82      281.25     12.70 o 
  -9   3   4    11462.72    11485.25    114.87 o 
  -7   3   4     1535.68     1553.56     27.21 o 
  -5   3   4     3386.50     3441.68     33.96 o 
  -3   3   4    43046.86    47594.16    414.41 o 
  -1   3   4     1190.90     1329.51     27.04 o 
   1   3   4     2108.38     1928.10     28.33 o 
   3   3   4     9061.46     9498.80    149.77 o 
   5   3   4     1141.74     1141.14     25.79 o 
   7   3   4     2038.45     1717.68     30.67 o 
   9   3   4     3664.81     3636.55     48.89 o 
  11   3   4      330.82      291.19     11.43 o 
  13   3   4       52.24       87.67     17.13 o 
  15   3   4     2199.74     2087.38     46.90 o 
  17   3   4       98.44       95.50     19.93 o 
  19   3   4     4362.19     4387.15    137.07 o 
  21   3   4       27.28       46.21     21.93 o 
  23   3   4      396.03      348.22     48.17 o 
  25   3   4     2354.97     2465.96     98.43 o 
  27   3   4      165.89      146.25     92.86 o 
  29   3   4       27.64       63.70     34.91 o 
  31   3   4        1.91       10.59     16.16 o 
 -34   4   4      439.99      497.17     93.87 o 
 -32   4   4     2642.14     2893.26    132.26 o 
 -30   4   4      865.20      890.95     95.50 o 
 -28   4   4     1595.78     1705.74     83.70 o 
 -26   4   4      149.82      166.16     53.75 o 
 -24   4   4        0.07        7.63     16.00 o 
 -22   4   4     8635.64     8981.44    145.46 o 
 -20   4   4      177.29      207.92     39.67 o 
 -18   4   4        7.51       20.87     11.74 o 
 -16   4   4        0.99        8.39      4.37 o 
 -14   4   4     4824.28     4476.56     54.38 o 
 -12   4   4      850.98      884.66     25.73 o 
 -10   4   4     2600.18     2579.96     40.39 o 
  -8   4   4     7336.12     6982.44    109.47 o 
  -6   4   4     2204.23     2343.11     33.63 o 
  -4   4   4    43454.73    47569.02    398.63 o 
  -2   4   4     2546.55     2239.80     42.80 o 
   0   4   4     9236.19     9875.90    154.53 o 
   2   4   4    10226.43    10468.93    109.86 o 
   4   4   4       10.54       32.44      6.04 o 
   6   4   4     4780.99     4407.58    122.81 o 
   8   4   4     1955.42     1925.46     35.19 o 
  10   4   4    10435.40    10671.09    121.64 o 
  12   4   4      311.71      263.70     18.35 o 
  14   4   4      561.29      542.48     23.51 o 
  16   4   4       76.74      101.95     13.76 o 
  18   4   4     2130.44     2155.30     97.45 o 
  20   4   4     7210.04     7618.68    208.49 o 
  22   4   4      731.99      692.17     81.67 o 
  24   4   4      104.10      102.53     55.18 o 
  26   4   4      222.03      216.98     71.54 o 
  28   4   4      278.24      171.19    119.87 o 
  30   4   4     1654.02     1780.51    148.29 o 
 -31   5   4       16.93       10.48     13.97 o 
 -29   5   4      139.17       87.89     81.46 o 
 -27   5   4       38.60       44.02     24.39 o 
 -25   5   4      385.12      459.92     87.67 o 
 -23   5   4      156.90      202.01     63.38 o 
 -21   5   4      156.65      123.50     41.83 o 
 -19   5   4      483.39      380.75     40.30 o 
 -17   5   4     6307.78     5616.96    151.63 o 
 -15   5   4      322.45      291.46     18.98 o 
 -13   5   4       49.10       49.00     13.14 o 
 -11   5   4     2424.39     2395.01     52.25 o 
  -9   5   4     4629.07     4613.96     63.44 o 
  -7   5   4     7253.43     6976.44    352.12 o 
  -5   5   4        7.68       16.54      7.00 o 
  -3   5   4      129.44      112.56     12.54 o 
  -1   5   4    11664.18    11760.45    141.49 o 
   1   5   4     3631.25     3787.44     47.92 o 
   3   5   4       25.46       30.77      7.64 o 
   5   5   4     3047.44     3223.36     58.28 o 
   7   5   4     1726.53     1715.78     49.04 o 
   9   5   4     1023.20      997.06     34.17 o 
  11   5   4      395.78      370.61     22.14 o 
  13   5   4     2744.30     2609.69     66.93 o 
  15   5   4     8575.09     8987.94    253.45 o 
  17   5   4      705.39      781.66     62.95 o 
  19   5   4     4878.83     5080.44    175.44 o 
  21   5   4       81.54       86.03     42.64 o 
  23   5   4       75.77       70.82     42.14 o 
  25   5   4      125.69      102.71     65.76 o 
  27   5   4      271.65      201.47     56.43 o 
 -30   6   4      764.89      727.18     67.52 o 
 -28   6   4      256.92      272.91     72.80 o 
 -26   6   4      515.36      615.40     68.40 o 
 -24   6   4      251.14      236.18    128.86 o 
 -22   6   4      208.18      189.10     95.42 o 
 -20   6   4      588.93      609.70    113.90 o 
 -18   6   4     1110.00      925.85     50.67 o 
 -16   6   4        2.15        9.88     20.13 o 
 -14   6   4        8.85       10.80      8.53 o 
 -12   6   4     3761.60     4140.55     70.85 o 
 -10   6   4       12.18       26.74     11.88 o 
  -8   6   4     3804.80     3708.55     92.68 o 
  -6   6   4    11590.15    11382.78    282.93 o 
  -4   6   4        2.19        4.05      7.18 o 
  -2   6   4     1692.58     1546.29     72.04 o 
   0   6   4      321.62      309.83      9.73 o 
   2   6   4       45.98       42.33     10.49 o 
   4   6   4     1719.84     1787.03     63.58 o 
   6   6   4       37.83       42.21     19.09 o 
   8   6   4     1263.08     1291.32     56.27 o 
  10   6   4       13.78       15.30     12.21 o 
  12   6   4       53.85       68.29     27.64 o 
  14   6   4      123.63      125.38     34.61 o 
  16   6   4      219.50      240.86     39.33 o 
  18   6   4      459.96      514.95     97.93 o 
  20   6   4      220.30      219.62    143.46 o 
  22   6   4      932.55     1054.91     90.77 o 
  24   6   4       29.80       60.00     62.27 o 
 -25   7   4     1875.37     1959.64    119.06 o 
 -23   7   4       72.53       80.20     48.45 o 
 -21   7   4      154.03      162.72     78.00 o 
 -19   7   4       40.81       47.20     32.03 o 
 -17   7   4      547.22      517.28     52.61 o 
 -15   7   4       36.76       32.67     20.03 o 
 -13   7   4     1796.97     1807.78     65.97 o 
 -11   7   4      383.69      373.36     33.40 o 
  -9   7   4      106.88      152.77     23.80 o 
  -7   7   4      437.23      449.45     30.43 o 
  -5   7   4      159.19      122.65     42.44 o 
  -3   7   4     2271.50     2323.04     75.33 o 
  -1   7   4       93.49       97.03     37.92 o 
   1   7   4      168.71      162.29     57.26 o 
   3   7   4      780.28      786.90     46.96 o 
   5   7   4       16.22       24.52     18.35 o 
   7   7   4     1109.12     1104.88     60.40 o 
   9   7   4      209.96      186.93     59.95 o 
  11   7   4       87.14      101.23     63.89 o 
  13   7   4        5.88       14.71     27.04 o 
  15   7   4     5021.22     5585.84    202.02 o 
  17   7   4      120.56      136.15     91.78 o 
  19   7   4        0.33       12.01     42.43 o 
  21   7   4      938.44      945.23     89.59 o 
 -22   8   4     1605.59     1668.36    150.52 o 
 -20   8   4      195.92      163.78    108.62 o 
 -18   8   4       63.02       23.18     30.27 o 
 -16   8   4      289.77      339.53     44.95 o 
 -14   8   4      531.90      574.40     67.52 o 
 -12   8   4      106.77       86.31     70.59 o 
 -10   8   4        1.71        2.88     17.64 o 
  -8   8   4     1269.53     1184.61     58.24 o 
  -6   8   4       84.69       67.81     37.93 o 
  -4   8   4      184.28      166.56     41.34 o 
  -2   8   4      191.42      160.46     65.52 o 
   0   8   4        0.00        3.45     17.32 o 
   2   8   4      693.62      645.80     60.92 o 
   4   8   4     1006.46     1074.36     60.52 o 
   6   8   4      403.95      411.85     39.60 o 
   8   8   4      320.47      354.84     70.07 o 
  10   8   4      790.27      868.40     65.42 o 
  12   8   4      832.70      825.43     70.31 o 
  14   8   4      267.58      218.74     61.09 o 
  16   8   4        9.19       23.73     35.50 o 
  18   8   4        3.55       13.36     19.88 o 
 -15   9   4      197.66      203.98    115.23 o 
 -13   9   4      167.26      102.05     91.02 o 
 -11   9   4     2257.39     2454.30    270.93 o 
  -9   9   4      110.15      105.76    149.23 o 
  -7   9   4     1239.33     1399.39    113.48 o 
  -5   9   4       78.46      123.81     91.48 o 
  -3   9   4      274.65      247.35    182.76 o 
  -1   9   4     2391.90     2646.85    158.03 o 
   1   9   4      460.57      493.74     62.90 o 
   3   9   4      198.55      131.84     87.05 o 
   5   9   4       15.06       23.90     18.18 o 
   7   9   4      103.92       65.67     77.16 o 
   9   9   4     1530.08     1809.86    118.32 o 
  11   9   4       18.50       22.47     21.21 o 
 -37   1   5       21.26       12.74     21.28 o 
 -35   1   5     1317.26     1421.97     92.43 o 
 -33   1   5     4707.95     4828.22    192.44 o 
 -31   1   5     1371.81     1305.37     62.68 o 
 -29   1   5       62.62       33.43     17.58 o 
 -27   1   5      235.12      197.08     39.06 o 
 -25   1   5      467.86      491.96     31.51 o 
 -23   1   5    11429.90    11803.45    184.63 o 
 -21   1   5     4070.17     3937.15     64.45 o 
 -19   1   5     3437.70     3583.74     53.23 o 
 -17   1   5     1520.60     1448.51     37.68 o 
 -15   1   5      563.45      870.72     25.11 o 
 -13   1   5     1297.51     1134.34     24.01 o 
 -11   1   5      307.15      206.39     12.29 o 
  -9   1   5     5826.17     5817.02     48.49 o 
  -7   1   5     1046.44      988.20     14.91 o 
  -5   1   5    20996.90    22282.84    131.45 o 
  -3   1   5    20992.81    23310.22    196.12 o 
  -1   1   5    15289.60    16912.77    128.03 o 
   1   1   5     1713.08     1756.60     19.47 o 
   3   1   5     3935.12     3838.89     33.50 o 
   5   1   5     1109.37     1231.07     22.47 o 
   7   1   5     1798.63     1745.22     29.95 o 
   9   1   5    10642.14    10724.12    158.34 o 
  11   1   5     3567.58     3477.90     48.24 o 
  13   1   5     2741.47     2380.80     42.18 o 
  15   1   5      770.16      831.07     31.54 o 
  17   1   5     2990.38     2829.98     87.72 o 
  19   1   5     1498.21     1426.23     55.74 o 
  21   1   5      503.68      492.45     33.77 o 
  23   1   5     1314.77     1352.25     56.00 o 
  25   1   5      957.28     1007.16     47.71 o 
  27   1   5      900.97      839.93     57.78 o 
  29   1   5      973.46     1088.10     77.68 o 
  31   1   5      727.03      756.30     60.76 o 
 -36   2   5      622.04      461.84     56.71 o 
 -34   2   5      850.94      913.71     70.76 o 
 -32   2   5       10.97       27.27     15.52 o 
 -30   2   5     2112.18     2157.40     85.78 o 
 -28   2   5     5379.62     5197.76    121.65 o 
 -26   2   5       17.32       24.20     13.89 o 
 -24   2   5     1638.76     1530.84     52.74 o 
 -22   2   5     1340.20     1108.10     25.28 o 
 -20   2   5     1820.89     1630.31     42.89 o 
 -18   2   5      108.35      131.04     14.73 o 
 -16   2   5    35031.10    37558.13    537.11 o 
 -14   2   5       74.95       58.11     14.88 o 
 -12   2   5      100.74       77.01     13.16 o 
 -10   2   5    19630.78    19910.71    200.70 o 
  -8   2   5    11240.37    12136.85     98.90 o 
  -6   2   5     1742.49     1640.13     26.09 o 
  -4   2   5     1636.95     1355.47     16.59 o 
  -2   2   5      386.63      322.83      7.58 o 
   0   2   5      703.43      558.88     12.67 o 
   2   2   5     3660.22     4235.06     38.07 o 
   4   2   5      854.55      909.96     20.47 o 
   6   2   5       12.01        7.99      3.90 o 
   8   2   5    10805.61    10543.49    108.01 o 
  10   2   5      479.07      465.45     17.50 o 
  12   2   5     3094.24     3167.84     46.26 o 
  14   2   5     8680.05     8505.80    149.79 o 
  16   2   5      579.88      545.58     26.12 o 
  18   2   5     2859.29     2618.04     89.39 o 
  20   2   5      335.07      332.10     22.79 o 
  22   2   5      423.64      415.11     43.31 o 
  24   2   5     1482.83     1591.77     70.49 o 
  26   2   5      364.02      302.09     97.49 o 
  28   2   5      772.48      840.13     54.60 o 
  30   2   5      174.25      135.25    106.69 o 
 -35   3   5       33.28       74.14     39.92 o 
 -33   3   5       13.16       14.96     27.91 o 
 -31   3   5      627.23      633.37     53.32 o 
 -29   3   5        1.39       10.04     16.88 o 
 -27   3   5       23.91       31.57     22.32 o 
 -25   3   5      730.24      725.31     42.36 o 
 -23   3   5      866.61      912.31     59.61 o 
 -21   3   5     1631.49     1548.93     59.32 o 
 -19   3   5      926.75     1007.67     28.85 o 
 -17   3   5      174.03      140.63     11.39 o 
 -15   3   5      885.36      924.03     27.29 o 
 -13   3   5      355.59      307.27     15.53 o 
 -11   3   5     5969.98     6326.49     74.77 o 
  -9   3   5      565.95      571.80     18.47 o 
  -7   3   5       22.60       42.98     10.07 o 
  -5   3   5        0.87       10.19      5.81 o 
  -3   3   5     3597.85     3922.70     40.93 o 
  -1   3   5     2275.08     2344.13     30.06 o 
   1   3   5       59.84       35.24     11.48 o 
   3   3   5     6955.47     7162.39    103.12 o 
   5   3   5     3098.22     3194.04     35.42 o 
   7   3   5     1274.07     1371.97     28.11 o 
   9   3   5      132.73      136.71     10.55 o 
  11   3   5     1420.98     1439.40     33.36 o 
  13   3   5       30.30       49.58     13.97 o 
  15   3   5      441.16      368.39     19.21 o 
  17   3   5        1.78        6.76      8.81 o 
  19   3   5     2340.69     2392.62     64.05 o 
  21   3   5        6.97       19.87     14.69 o 
  23   3   5       57.89      106.97     41.91 o 
  25   3   5       16.25       13.76     18.26 o 
  27   3   5       49.84       51.73     24.53 o 
  29   3   5      497.80      555.62     67.51 o 
 -34   4   5      270.52      192.23     98.53 o 
 -32   4   5        4.20       13.22     22.67 o 
 -30   4   5        7.41       10.51     19.22 o 
 -28   4   5      400.38      364.81     71.16 o 
 -26   4   5      562.57      566.51     41.54 o 
 -24   4   5      175.67      180.44     55.13 o 
 -22   4   5       42.52       75.35     25.15 o 
 -20   4   5      129.62      146.04     45.23 o 
 -18   4   5     1564.12     1478.11     27.27 o 
 -16   4   5       68.87       68.20     16.85 o 
 -14   4   5     4669.86     4830.81     73.93 o 
 -12   4   5      279.04      267.07     18.38 o 
 -10   4   5     9604.84     9585.18    113.40 o 
  -8   4   5      368.13      421.82     16.33 o 
  -6   4   5     4706.16     4553.34     54.27 o 
  -4   4   5     1048.96      971.37     28.16 o 
  -2   4   5     3878.64     4106.80     62.93 o 
   0   4   5       39.77       32.37     12.53 o 
   2   4   5      164.34      159.63     14.68 o 
   4   4   5     2435.37     2532.29     32.08 o 
   6   4   5     2813.29     2662.94     50.95 o 
   8   4   5     1683.35     1849.26     39.20 o 
  10   4   5       88.57       94.44     25.28 o 
  12   4   5     2222.31     2195.66     44.91 o 
  14   4   5     2933.35     3022.18     83.50 o 
  16   4   5     2453.89     2288.62    154.60 o 
  18   4   5      750.65      800.60     57.01 o 
  20   4   5      740.76      812.75     82.39 o 
  22   4   5        1.24       16.14     21.47 o 
  24   4   5       90.68       73.62     43.55 o 
  26   4   5      103.43      116.91     77.48 o 
  28   4   5       97.31       76.14     68.15 o 
 -31   5   5       13.62       40.75     33.23 o 
 -29   5   5     6071.73     5965.55    481.38 o 
 -27   5   5      425.95      302.04     65.19 o 
 -25   5   5       93.29       75.98     42.96 o 
 -23   5   5      838.34      747.84     81.97 o 
 -21   5   5      105.63      157.50     56.75 o 
 -19   5   5      268.68      311.43     37.81 o 
 -17   5   5      186.28      156.94     16.25 o 
 -15   5   5     2659.82     2525.78     48.81 o 
 -13   5   5      550.09      494.78     21.82 o 
 -11   5   5     3967.69     3918.26    156.76 o 
  -9   5   5        1.03        5.45      6.83 o 
  -7   5   5     2854.89     2798.03     62.60 o 
  -5   5   5     6201.70     5686.27    114.01 o 
  -3   5   5     1239.43     1098.89     36.61 o 
  -1   5   5        0.37        7.53      8.27 o 
   1   5   5        0.92        3.90      6.96 o 
   3   5   5     5145.58     5267.66     75.25 o 
   5   5   5     5260.55     5340.10    115.73 o 
   7   5   5     1619.02     1731.70     38.60 o 
   9   5   5    16612.11    16259.23    527.44 o 
  11   5   5     3301.99     3410.93     90.23 o 
  13   5   5      569.42      550.64     31.11 o 
  15   5   5      113.66      112.90     41.28 o 
  17   5   5     4555.41     4610.38    153.65 o 
  19   5   5     4457.10     4654.28    143.65 o 
  21   5   5      431.93      423.14     79.42 o 
  23   5   5       22.90       14.94     18.60 o 
  25   5   5       71.92       82.21     61.62 o 
  27   5   5        6.36       18.33     25.49 o 
 -30   6   5      649.46      654.91     75.67 o 
 -28   6   5      113.12       93.21     65.35 o 
 -26   6   5       74.74       50.84     32.04 o 
 -24   6   5       11.46       20.48     33.72 o 
 -22   6   5      469.35      456.94    116.77 o 
 -20   6   5     3989.83     3974.91    128.31 o 
 -18   6   5     1284.68     1279.25     70.04 o 
 -16   6   5     6100.07     5878.11    140.25 o 
 -14   6   5     1149.77     1056.52     33.89 o 
 -12   6   5      154.04      147.61     26.64 o 
 -10   6   5     5033.82     5042.85     80.58 o 
  -8   6   5      463.63      391.28     26.58 o 
  -6   6   5    13322.38    12648.16    327.64 o 
  -4   6   5      916.27      938.93     50.64 o 
  -2   6   5     1901.21     1679.40    140.75 o 
   0   6   5     2312.40     2232.11     66.53 o 
   2   6   5     1328.39     1247.18     52.80 o 
   4   6   5     1424.76     1349.85     73.40 o 
   6   6   5      226.17      221.51     74.68 o 
   8   6   5     6564.07     6792.03    148.68 o 
  10   6   5     7002.30     7116.45    195.11 o 
  12   6   5     1215.19     1170.30     55.46 o 
  14   6   5     3247.93     3431.32    156.90 o 
  16   6   5       82.48       69.60     41.01 o 
  18   6   5      682.03      600.60     85.96 o 
  20   6   5       59.62       89.96     70.11 o 
  22   6   5        5.97       21.91     31.46 o 
  24   6   5     1018.56     1040.06     90.65 o 
 -25   7   5      291.69      187.34    108.69 o 
 -23   7   5      686.11      762.15     61.81 o 
 -21   7   5       65.34       60.57     38.75 o 
 -19   7   5        0.43        6.15     21.71 o 
 -17   7   5      656.31      659.85     49.37 o 
 -15   7   5      256.84      217.93     59.64 o 
 -13   7   5     4467.84     4698.28    145.73 o 
 -11   7   5      325.59      322.10     41.87 o 
  -9   7   5      720.61      696.37     36.46 o 
  -7   7   5      298.78      221.57     35.43 o 
  -5   7   5        2.10        4.55     13.83 o 
  -3   7   5      413.49      437.76     45.48 o 
  -1   7   5     1367.36     1340.84     46.94 o 
   1   7   5        0.13        9.16     15.87 o 
   3   7   5      403.59      403.90     49.91 o 
   5   7   5     5132.59     5235.66    134.81 o 
   7   7   5       50.02       47.04     23.16 o 
   9   7   5     1850.37     1796.75     79.31 o 
  11   7   5     2509.95     2745.66    179.38 o 
  13   7   5      187.93      201.66    104.88 o 
  15   7   5     3273.57     3346.75    181.32 o 
  17   7   5      638.93      485.59    100.88 o 
  19   7   5        7.43       19.90     29.52 o 
  21   7   5     1038.01     1095.95     96.56 o 
 -22   8   5      162.85      116.43    128.49 o 
 -20   8   5       70.45       55.39     44.04 o 
 -18   8   5     1136.12     1099.90    106.40 o 
 -16   8   5      853.25      988.24     70.32 o 
 -14   8   5      480.07      528.27     68.00 o 
 -12   8   5     2278.77     2423.86    120.37 o 
 -10   8   5     1291.69     1159.85     68.48 o 
  -8   8   5     4037.09     4063.39    115.36 o 
  -6   8   5       18.10       21.91     15.06 o 
  -4   8   5     1593.16     1622.12     74.30 o 
  -2   8   5      129.52      125.64     70.42 o 
   0   8   5        3.94        8.89     15.29 o 
   2   8   5      182.12      175.78     92.74 o 
   4   8   5      186.11      186.71     80.95 o 
   6   8   5     1248.19     1357.70     65.14 o 
   8   8   5      308.13      230.60     62.51 o 
  10   8   5      704.60      716.32     67.29 o 
  12   8   5       31.10       20.09     36.39 o 
  14   8   5     3120.59     3254.68    190.35 o 
  16   8   5       74.44       51.58     45.26 o 
 -15   9   5       31.03       19.70     43.95 o 
 -13   9   5        7.97        7.24     53.61 o 
 -11   9   5     1120.34     1395.21    210.08 o 
  -9   9   5      620.18      670.80    120.25 o 
  -7   9   5       41.02       48.09     37.86 o 
  -5   9   5      984.46      947.27     93.98 o 
  -3   9   5       58.37       54.33     61.24 o 
  -1   9   5     1121.73     1264.30    100.48 o 
   1   9   5      311.06      270.01    100.72 o 
   3   9   5      475.27      468.25     59.58 o 
   5   9   5      168.57      131.49    103.07 o 
   7   9   5       17.38        7.96     31.23 o 
   9   9   5     1240.87     1110.54     88.11 o 
 -36   0   6      535.44      510.68     95.93 o 
 -34   0   6        0.55        4.87     35.07 o 
 -32   0   6       63.27       64.73     43.51 o 
 -30   0   6     4668.82     4567.62    240.87 o 
 -28   0   6     8054.01     8213.77    226.51 o 
 -26   0   6     2724.97     2784.80     95.24 o 
 -24   0   6       59.68       58.55     27.61 o 
 -22   0   6     5746.47     5468.08    127.77 o 
 -20   0   6      260.84      310.20     33.34 o 
 -18   0   6    10389.22    10457.00    213.05 o 
 -16   0   6     6348.04     6710.76    101.85 o 
 -14   0   6    12538.69    12813.20    507.11 o 
 -12   0   6    11284.47    11168.83     85.95 o 
 -10   0   6     3121.59     3032.84     40.82 o 
  -8   0   6     1876.33     1704.66     29.39 o 
  -6   0   6     8103.63     8293.61    282.30 o 
  -4   0   6       73.23       65.86     15.66 o 
  -2   0   6    13118.94    13550.03    442.44 o 
   0   0   6     2639.95     2764.71     36.05 o 
   2   0   6    57333.36    66214.51    828.40 o 
   4   0   6     6063.03     6147.96     73.97 o 
   6   0   6     3481.29     2923.54     68.90 o 
   8   0   6    23016.84    26016.92    705.84 o 
  10   0   6     1412.68     1578.32     64.14 o 
  12   0   6    18487.98    18521.59    180.95 o 
  14   0   6      792.18      706.61     52.16 o 
  16   0   6      239.02      311.35     94.19 o 
  18   0   6     2489.06     2582.00     93.40 o 
  20   0   6     1654.96     1807.32     98.23 o 
  22   0   6        0.30        3.25     23.03 o 
  24   0   6      552.39      496.07     61.00 o 
  26   0   6     1296.36     1129.30    154.16 o 
  28   0   6     1434.66     1353.17    145.46 o 
  30   0   6       48.69       30.60     56.16 o 
 -37   1   6       49.18       23.81     21.81 o 
 -35   1   6      800.04      774.85     63.61 o 
 -33   1   6        3.88        9.27     23.77 o 
 -31   1   6      253.96      280.90     43.87 o 
 -29   1   6     1113.88      991.54     68.95 o 
 -27   1   6     3717.63     3628.20     91.92 o 
 -25   1   6     3024.33     2890.15     73.39 o 
 -23   1   6       25.58       24.92     10.03 o 
 -21   1   6        0.61        8.30      7.45 o 
 -19   1   6      395.28      449.90     24.29 o 
 -17   1   6     2456.53     2142.62     49.15 o 
 -15   1   6     1122.34     1297.40     36.94 o 
 -13   1   6      950.51     1042.24     27.04 o 
 -11   1   6    15387.66    16129.56    232.74 o 
  -9   1   6      719.58      652.33     16.09 o 
  -7   1   6    11901.83    12303.68     80.04 o 
  -5   1   6     4834.60     4966.07     45.08 o 
  -3   1   6     5063.42     5213.69     31.25 o 
  -1   1   6       28.49       53.56      9.76 o 
   1   1   6    23403.65    24951.89    200.09 o 
   3   1   6     2924.93     3011.78     28.00 o 
   5   1   6     3660.78     3926.36     44.19 o 
   7   1   6    18584.89    19824.21    257.02 o 
   9   1   6      346.59      384.29     17.81 o 
  11   1   6       38.93      107.01     21.58 o 
  13   1   6     4102.30     4214.29     78.05 o 
  15   1   6        0.85       10.25     11.04 o 
  17   1   6      253.10      281.48     30.60 o 
  19   1   6     2347.73     2140.41     64.61 o 
  21   1   6     4477.43     4337.35    102.61 o 
  23   1   6      261.90      234.86     55.51 o 
  25   1   6     2168.22     1994.86     72.40 o 
  27   1   6       11.02       17.87     24.30 o 
  29   1   6       21.23       23.68     33.54 o 
  31   1   6      594.54      578.15     90.48 o 
 -36   2   6       74.83       19.43     23.00 o 
 -34   2   6        0.06        1.79     19.23 o 
 -32   2   6     2538.06     2477.59     98.74 o 
 -30   2   6     1757.40     1790.97     80.04 o 
 -28   2   6      175.29      145.96     49.75 o 
 -26   2   6     2171.65     2317.66     87.33 o 
 -24   2   6       69.74       84.61     26.92 o 
 -22   2   6     2206.08     2198.62     41.53 o 
 -20   2   6       27.23       37.97     11.92 o 
 -18   2   6      242.76      237.00     19.29 o 
 -16   2   6      855.74      907.38     30.90 o 
 -14   2   6      559.71      568.97     21.37 o 
 -12   2   6     2029.68     2318.56     41.92 o 
 -10   2   6      981.84     1069.66     23.98 o 
  -8   2   6      832.27      846.20     19.87 o 
  -6   2   6     7331.07     7588.22     81.28 o 
  -4   2   6     8432.93     8882.18     78.33 o 
  -2   2   6     7312.24     7763.41     57.29 o 
   0   2   6      674.61      614.26     14.60 o 
   2   2   6    10385.12    11560.60    212.79 o 
   4   2   6      676.50      554.58     17.35 o 
   6   2   6     7741.77     8296.60    148.29 o 
   8   2   6     1031.80     1035.16     25.53 o 
  10   2   6        4.32        9.48      8.60 o 
  12   2   6     3169.64     3578.15     57.77 o 
  14   2   6     2205.60     2336.55     57.08 o 
  16   2   6     6067.91     6191.64    159.73 o 
  18   2   6      912.83      842.75     43.32 o 
  20   2   6      408.08      353.60     28.53 o 
  22   2   6      156.19      161.57     55.80 o 
  24   2   6        0.04       10.77     16.17 o 
  26   2   6       16.28       34.67     26.41 o 
  28   2   6       82.39       62.94     33.04 o 
  30   2   6       43.85       55.49     48.16 o 
 -35   3   6     2095.74     2280.33    124.64 o 
 -33   3   6      171.42      119.71     68.34 o 
 -31   3   6       54.64       28.81     17.04 o 
 -29   3   6        0.09        8.05     16.57 o 
 -27   3   6      374.63      400.91    100.60 o 
 -25   3   6      109.39      115.46     36.78 o 
 -23   3   6     8127.84     8494.20    142.64 o 
 -21   3   6       10.90       24.04      8.06 o 
 -19   3   6      171.01      139.41     22.35 o 
 -17   3   6    17454.00    17665.33    240.48 o 
 -15   3   6      104.21      115.70     17.86 o 
 -13   3   6        0.76        3.77      8.10 o 
 -11   3   6     3158.62     2994.54     38.93 o 
  -9   3   6       38.49       82.04     16.78 o 
  -7   3   6      691.18      770.39     20.72 o 
  -5   3   6     1335.64     1444.06     28.61 o 
  -3   3   6    12037.12    13748.23    179.36 o 
  -1   3   6      454.04      436.18     23.55 o 
   1   3   6    19132.56    20956.91    325.22 o 
   3   3   6     1351.00     1459.19     28.97 o 
   5   3   6     4454.12     4553.99     51.38 o 
   7   3   6     2546.60     2269.36     36.35 o 
   9   3   6     2796.31     2791.77     39.90 o 
  11   3   6     1039.77      979.02     29.86 o 
  13   3   6      601.90      589.53     20.45 o 
  15   3   6     1708.21     1639.10     64.12 o 
  17   3   6     7012.47     7136.69    117.49 o 
  19   3   6      335.72      294.19     37.86 o 
  21   3   6        1.88        7.06     15.31 o 
  23   3   6      401.29      367.71     71.12 o 
  25   3   6     1404.19     1528.37     79.31 o 
  27   3   6      370.18      373.89     62.23 o 
  29   3   6     2184.57     1964.91    141.57 o 
 -34   4   6        0.01        1.39     23.26 o 
 -32   4   6      154.49      115.20     73.07 o 
 -30   4   6      422.64      415.36     77.82 o 
 -28   4   6     2610.21     2937.08    107.47 o 
 -26   4   6     1954.63     1953.49     86.12 o 
 -24   4   6       28.11       26.64     17.32 o 
 -22   4   6     5931.02     5911.71    112.70 o 
 -20   4   6      212.41      164.04     16.96 o 
 -18   4   6     8757.98     8824.50    122.79 o 
 -16   4   6     9445.60     9222.32    275.02 o 
 -14   4   6      202.34      236.06     18.34 o 
 -12   4   6     8022.35     7409.04    211.46 o 
 -10   4   6     1013.49      937.52     25.95 o 
  -8   4   6      167.75      173.20     15.49 o 
  -6   4   6    23625.42    24426.13    404.06 o 
  -4   4   6     9187.22     9062.03    117.64 o 
  -2   4   6      720.61      683.82     28.81 o 
   0   4   6       63.08       60.70     22.63 o 
   2   4   6    11008.72    10873.61    130.56 o 
   4   4   6      166.76      148.43      9.30 o 
   6   4   6     5551.32     5711.24     62.43 o 
   8   4   6      179.43      189.34     16.02 o 
  10   4   6     3756.61     3432.92    208.60 o 
  12   4   6     1941.59     1662.95    117.36 o 
  14   4   6      275.39      250.45     20.69 o 
  16   4   6     1319.03     1327.15     56.50 o 
  18   4   6     1353.41     1368.80     70.19 o 
  20   4   6     1689.66     1702.87     91.16 o 
  22   4   6     2355.27     2370.87     96.27 o 
  24   4   6      627.89      634.23     60.76 o 
  26   4   6      305.32      286.30     72.51 o 
  28   4   6      428.76      480.64     69.09 o 
 -31   5   6        2.54        3.28     17.57 o 
 -29   5   6        7.84       17.12     26.95 o 
 -27   5   6     1895.89     1946.98     98.58 o 
 -25   5   6     3557.16     3655.32    139.81 o 
 -23   5   6      726.43      752.55     51.32 o 
 -21   5   6     1606.73     1420.36     55.10 o 
 -19   5   6     3951.76     3776.35    107.39 o 
 -17   5   6     3416.69     3560.90     64.37 o 
 -15   5   6     1000.16     1086.47     40.55 o 
 -13   5   6      296.26      287.80     32.33 o 
 -11   5   6     1752.75     1766.53     41.41 o 
  -9   5   6     7037.35     6965.96     96.83 o 
  -7   5   6     1186.51     1126.28     33.14 o 
  -5   5   6      793.92      799.56     43.28 o 
  -3   5   6     3286.98     3225.07     65.01 o 
  -1   5   6     1137.65     1217.19     42.85 o 
   1   5   6     1243.40     1259.01     44.81 o 
   3   5   6      286.05      285.84     15.83 o 
   5   5   6       15.78       10.08     22.86 o 
   7   5   6     4258.69     4229.85     76.78 o 
   9   5   6     3582.67     3756.59     96.73 o 
  11   5   6       89.23       95.34     21.78 o 
  13   5   6       16.67       16.33     14.59 o 
  15   5   6        0.35       10.78     12.54 o 
  17   5   6     3747.12     3984.52    137.47 o 
  19   5   6      763.87      778.92     58.75 o 
  21   5   6      334.15      268.86     45.09 o 
  23   5   6        1.48       14.96     20.36 o 
  25   5   6     1644.95     1650.74    119.58 o 
 -30   6   6      410.93      403.44     72.39 o 
 -28   6   6       60.46       72.56     42.50 o 
 -26   6   6      888.77      800.88     73.80 o 
 -24   6   6     1153.52     1140.21     67.05 o 
 -22   6   6      265.89      269.97     85.15 o 
 -20   6   6     4819.47     4719.37    159.46 o 
 -18   6   6        0.35        4.92     18.44 o 
 -16   6   6      157.73      167.07     24.53 o 
 -14   6   6     4549.48     4733.18    109.66 o 
 -12   6   6      610.41      618.28     33.34 o 
 -10   6   6        4.55        9.63     10.79 o 
  -8   6   6     2082.35     1882.58     65.22 o 
  -6   6   6     4223.76     4605.13    111.49 o 
  -4   6   6      318.51      279.01     45.24 o 
  -2   6   6     2463.56     2580.52     69.21 o 
   0   6   6     1259.70     1283.19     53.89 o 
   2   6   6      605.67      581.53     28.84 o 
   4   6   6      730.90      747.61     63.14 o 
   6   6   6      424.22      436.97     57.11 o 
   8   6   6      202.69      250.01     93.14 o 
  10   6   6      801.87      800.91     58.35 o 
  12   6   6     1415.99     1387.34     68.83 o 
  14   6   6      330.60      397.70     94.50 o 
  16   6   6       85.40      129.78     75.39 o 
  18   6   6      400.80      392.91    184.65 o 
  20   6   6     1388.88     1421.40    100.09 o 
  22   6   6        1.21        7.72     29.50 o 
 -25   7   6      287.75      328.52     46.70 o 
 -23   7   6     1646.92     1805.92    129.15 o 
 -21   7   6      893.39     1055.45    102.34 o 
 -19   7   6     1463.83     1506.96     84.20 o 
 -17   7   6      882.14      916.82     94.69 o 
 -15   7   6      618.38      627.61     78.64 o 
 -13   7   6        4.66       16.76     11.65 o 
 -11   7   6        9.23       28.19     14.55 o 
  -9   7   6        0.37       10.28     14.96 o 
  -7   7   6        4.91       16.66     15.30 o 
  -5   7   6     1047.50     1095.92     47.34 o 
  -3   7   6        0.11        5.63     12.90 o 
  -1   7   6      891.21      889.67     74.82 o 
   1   7   6      447.25      453.94     52.23 o 
   3   7   6       25.75       26.79     14.45 o 
   5   7   6     1457.37     1454.86     68.84 o 
   7   7   6     6327.74     6389.24    190.21 o 
   9   7   6        0.57       13.38     18.59 o 
  11   7   6        0.58       18.45     32.84 o 
  13   7   6      113.52      124.09     94.06 o 
  15   7   6      287.69      282.07    152.06 o 
  17   7   6      509.16      492.75     88.24 o 
  19   7   6      147.76      130.81    103.93 o 
 -22   8   6      424.82      380.15     53.04 o 
 -20   8   6        0.14       13.41     26.93 o 
 -18   8   6     1022.05     1113.11     94.68 o 
 -16   8   6      378.11      434.71     65.55 o 
 -14   8   6      505.60      483.97     51.71 o 
 -12   8   6       35.53       34.89     21.28 o 
 -10   8   6      389.35      317.24     42.46 o 
  -8   8   6       16.74       26.14     17.12 o 
  -6   8   6     1772.36     1859.82    123.54 o 
  -4   8   6     2503.80     2625.17    101.63 o 
  -2   8   6      230.28      201.74     86.66 o 
   0   8   6       99.08       82.09     41.02 o 
   2   8   6       36.15       29.28     24.58 o 
   4   8   6      864.47      921.91     57.73 o 
   6   8   6      629.30      657.40     48.70 o 
   8   8   6        6.81        6.71     27.86 o 
  10   8   6      148.19      129.69     99.95 o 
  12   8   6       57.60       72.60     68.97 o 
  14   8   6       47.46       43.53     28.06 o 
 -15   9   6      864.67      860.60    140.54 o 
 -13   9   6      152.32      191.24    272.38 o 
 -11   9   6     1165.05     1350.30    186.90 o 
  -9   9   6      400.35      457.83    388.28 o 
  -7   9   6        0.54       15.35     23.56 o 
  -5   9   6        0.04        1.67     19.34 o 
  -3   9   6      160.31      118.55    108.02 o 
  -1   9   6     1768.25     1535.88    140.66 o 
   1   9   6     1084.63     1112.49     83.48 o 
   3   9   6      945.18      896.99     74.42 o 
   5   9   6     1274.85     1417.94    112.81 o 
   7   9   6      126.65       57.17     53.30 o 
 -37   1   7       13.81        8.32     20.39 o 
 -35   1   7     2966.08     2709.94    199.73 o 
 -33   1   7      191.43      165.82     84.05 o 
 -31   1   7       37.07       23.65     18.45 o 
 -29   1   7     4929.48     5052.53    120.74 o 
 -27   1   7      540.63      510.78     34.99 o 
 -25   1   7     5032.63     5040.80    112.40 o 
 -23   1   7        0.97       10.01      8.84 o 
 -21   1   7     2737.15     2797.87     66.42 o 
 -19   1   7     2796.97     2658.88     48.59 o 
 -17   1   7      198.73      172.12     22.94 o 
 -15   1   7     1078.99     1160.95     34.40 o 
 -13   1   7     5926.73     5917.22     68.45 o 
 -11   1   7    12686.03    12935.40    186.70 o 
  -9   1   7     5909.11     6190.59     42.63 o 
  -7   1   7      177.42      204.13     10.61 o 
  -5   1   7    18329.53    20272.67    108.59 o 
  -3   1   7     3809.19     3542.46     29.55 o 
  -1   1   7     7028.63     6760.33     41.51 o 
   1   1   7      642.34      713.73     17.59 o 
   3   1   7     3016.56     3220.70     33.96 o 
   5   1   7     1709.64     1266.36     29.17 o 
   7   1   7      677.21      602.79     20.58 o 
   9   1   7     4325.47     4317.84     68.77 o 
  11   1   7       21.44       19.06     11.60 o 
  13   1   7     5126.25     5298.10     89.49 o 
  15   1   7        3.44        9.13     14.07 o 
  17   1   7      135.76      131.01     39.88 o 
  19   1   7     1739.43     1708.52     59.47 o 
  21   1   7      919.83      860.81     41.12 o 
  23   1   7     6092.98     6355.23    150.08 o 
  25   1   7     1423.93     1440.70     59.48 o 
  27   1   7      361.08      318.68     56.22 o 
  29   1   7       33.54       46.17     34.35 o 
 -36   2   7      186.97      174.62    114.05 o 
 -34   2   7      357.89      433.08     70.64 o 
 -32   2   7        3.46       14.76     15.08 o 
 -30   2   7    10253.29    10588.81    202.40 o 
 -28   2   7      965.69      938.40     55.31 o 
 -26   2   7     1272.21     1147.05     59.49 o 
 -24   2   7    19102.52    19765.16    326.00 o 
 -22   2   7     1305.45     1250.68     33.99 o 
 -20   2   7     1934.41     2006.24     51.76 o 
 -18   2   7     7650.47     7276.30     87.34 o 
 -16   2   7     3804.40     3830.99     59.42 o 
 -14   2   7     2951.57     2855.63     45.99 o 
 -12   2   7     4116.23     4354.03     67.42 o 
 -10   2   7      135.56      129.81     14.81 o 
  -8   2   7      408.82      424.69     14.98 o 
  -6   2   7     7899.45     7114.89    136.00 o 
  -4   2   7      692.09      629.09     18.40 o 
  -2   2   7     6923.76     7640.28    133.12 o 
   0   2   7    22064.58    22545.67    397.70 o 
   2   2   7     6863.29     7641.78     73.28 o 
   4   2   7      381.79      270.89     12.34 o 
   6   2   7    13184.95    14430.76    197.76 o 
   8   2   7      108.49       72.49     14.85 o 
  10   2   7     9973.01     8920.86    388.64 o 
  12   2   7     1960.84     1913.02     47.07 o 
  14   2   7     1958.70     1774.34     47.67 o 
  16   2   7     1646.93     1598.41     55.98 o 
  18   2   7     1591.69     1448.25     56.15 o 
  20   2   7     1267.68     1143.51     43.08 o 
  22   2   7      651.97      542.80     44.54 o 
  24   2   7      628.61      666.71     50.29 o 
  26   2   7      480.82      458.10     72.89 o 
  28   2   7     2015.48     2103.08    147.39 o 
 -35   3   7     3275.41     3350.66    165.93 o 
 -33   3   7      851.69      892.56     63.54 o 
 -31   3   7       34.14       23.37     17.38 o 
 -29   3   7      158.23      195.65     70.40 o 
 -27   3   7      224.51      233.22     70.41 o 
 -25   3   7      981.14      921.29     64.83 o 
 -23   3   7       36.09       37.03     15.93 o 
 -21   3   7     1724.82     1573.83     51.17 o 
 -19   3   7     2948.97     3044.13     50.19 o 
 -17   3   7     3686.85     3650.55     58.58 o 
 -15   3   7      408.26      421.94     22.85 o 
 -13   3   7     2387.57     2255.48     41.10 o 
 -11   3   7     3344.98     3323.31     47.07 o 
  -9   3   7      156.55      134.63     17.13 o 
  -7   3   7     3992.29     4507.33     62.57 o 
  -5   3   7    16844.78    18472.40    233.49 o 
  -3   3   7     4691.08     5021.39     70.04 o 
  -1   3   7     2451.76     2166.86     52.86 o 
   1   3   7      309.22      333.05     12.98 o 
   3   3   7       49.81       86.95     11.82 o 
   5   3   7       47.53       46.26     13.08 o 
   7   3   7     6064.80     6438.12     70.57 o 
   9   3   7      910.02      859.21     26.48 o 
  11   3   7     2920.27     2934.20     80.26 o 
  13   3   7     2282.21     1874.73    145.40 o 
  15   3   7     2042.76     2142.09     69.26 o 
  17   3   7       81.72       79.45     32.72 o 
  19   3   7       54.17       56.85     27.54 o 
  21   3   7      641.00      686.66     58.21 o 
  23   3   7     1241.30     1342.00     71.13 o 
  25   3   7      299.21      338.04     78.29 o 
  27   3   7      287.41      321.23     74.65 o 
 -34   4   7      228.70      178.67     95.67 o 
 -32   4   7     1592.87     1757.46     96.10 o 
 -30   4   7      111.28      105.13     51.65 o 
 -28   4   7     1946.96     1997.71     85.87 o 
 -26   4   7      646.16      574.84     45.42 o 
 -24   4   7       67.32       99.59     36.68 o 
 -22   4   7      936.56      948.78     50.23 o 
 -20   4   7      230.38      176.16     26.10 o 
 -18   4   7     1600.55     1392.42     44.73 o 
 -16   4   7     5037.75     4899.99    138.14 o 
 -14   4   7      257.50      252.29     28.41 o 
 -12   4   7     1315.16     1265.82     36.61 o 
 -10   4   7      166.27      142.88     15.19 o 
  -8   4   7      336.97      325.35     18.16 o 
  -6   4   7      119.07      122.55     11.17 o 
  -4   4   7      348.53      332.82     22.80 o 
  -2   4   7     1628.99     1467.08     44.29 o 
   0   4   7     2210.20     2081.99     46.43 o 
   2   4   7     1216.22     1254.38     37.94 o 
   4   4   7        0.40        3.03      3.69 o 
   6   4   7     1818.22     1778.97     42.51 o 
   8   4   7       26.08       38.62     11.83 o 
  10   4   7      177.40      191.51     15.58 o 
  12   4   7      152.47      129.18     24.26 o 
  14   4   7     1327.48     1382.92     56.42 o 
  16   4   7     1631.44     1630.68     79.46 o 
  18   4   7       41.69       55.24     34.61 o 
  20   4   7     4151.18     4266.21    148.48 o 
  22   4   7      808.57      834.48     57.22 o 
  24   4   7        0.65       12.23     20.80 o 
  26   4   7      489.20      531.54     64.83 o 
 -31   5   7      673.84      687.31     77.63 o 
 -29   5   7      545.51      478.19     51.97 o 
 -27   5   7      263.93      243.77     82.86 o 
 -25   5   7     2763.73     2906.85    119.64 o 
 -23   5   7      760.22      954.23     58.52 o 
 -21   5   7       84.51       74.07     25.04 o 
 -19   5   7      937.92      912.83     31.59 o 
 -17   5   7      302.62      200.99     29.42 o 
 -15   5   7        4.04        7.95      7.83 o 
 -13   5   7       72.59       71.45     21.65 o 
 -11   5   7      622.03      584.30     24.28 o 
  -9   5   7      778.58      643.03     23.76 o 
  -7   5   7      428.58      472.80     16.72 o 
  -5   5   7    15034.74    14861.78    212.19 o 
  -3   5   7       26.29       28.62     12.03 o 
  -1   5   7        1.01        5.04     14.08 o 
   1   5   7     3117.10     3135.86     61.55 o 
   3   5   7    10980.49    10703.55    203.02 o 
   5   5   7     2142.37     2091.65     74.47 o 
   7   5   7       30.30       25.77     11.94 o 
   9   5   7      706.55      657.33     37.01 o 
  11   5   7     3236.49     3236.31     91.47 o 
  13   5   7     2006.84     2001.02     65.86 o 
  15   5   7       65.80       60.73     30.85 o 
  17   5   7     2510.92     2624.17    149.61 o 
  19   5   7     1425.39     1466.56    122.77 o 
  21   5   7      311.91      261.95    178.61 o 
  23   5   7      950.47      933.23    138.53 o 
  25   5   7       77.20       45.56     40.92 o 
 -30   6   7     1126.30     1081.85    103.84 o 
 -28   6   7      584.99      536.22     69.44 o 
 -26   6   7      147.58      124.48     77.09 o 
 -24   6   7     1437.59     1398.22     77.12 o 
 -22   6   7      141.85      103.90     44.35 o 
 -20   6   7       58.75       73.83     41.87 o 
 -18   6   7      486.44      453.94     39.27 o 
 -16   6   7        1.29        6.54     10.21 o 
 -14   6   7      230.05      203.25     40.86 o 
 -12   6   7       10.62       22.58     12.02 o 
 -10   6   7     8501.56     7878.61    599.68 o 
  -8   6   7     8915.63     8861.36    142.25 o 
  -6   6   7     1332.19     1279.33     59.02 o 
  -4   6   7       94.31      100.88     35.43 o 
  -2   6   7    15184.46    15308.64    171.28 o 
   0   6   7    11165.88    11232.79    158.91 o 
   2   6   7    12490.00    12228.02    320.33 o 
   4   6   7       55.51       53.00     24.45 o 
   6   6   7    16365.95    17671.21    350.27 o 
   8   6   7     1344.32     1303.09     65.45 o 
  10   6   7     1247.16     1335.45     60.56 o 
  12   6   7     2595.04     2628.90    124.28 o 
  14   6   7       18.48        9.82     26.96 o 
  16   6   7     1106.29     1174.51    101.55 o 
  18   6   7      394.29      384.79     98.58 o 
  20   6   7      240.38      236.04    143.60 o 
  22   6   7       17.94       23.01     31.26 o 
 -25   7   7       98.31       49.46     49.40 o 
 -23   7   7      474.96      394.49     78.36 o 
 -21   7   7     2881.38     3146.16    143.92 o 
 -19   7   7       18.65       31.13     25.40 o 
 -17   7   7       98.78      119.16     66.19 o 
 -15   7   7      312.44      293.13    123.93 o 
 -13   7   7      171.73      166.71     68.27 o 
 -11   7   7     2884.79     2942.39     93.66 o 
  -9   7   7     6114.72     5982.02    155.31 o 
  -7   7   7       21.35       31.56     18.96 o 
  -5   7   7     2535.10     2515.83     89.43 o 
  -3   7   7      280.30      253.76     35.18 o 
  -1   7   7       26.00       19.69     15.40 o 
   1   7   7      296.17      279.85     65.43 o 
   3   7   7     2438.83     2598.36    103.51 o 
   5   7   7     1002.81     1065.87     74.34 o 
   7   7   7      517.10      471.80     51.16 o 
   9   7   7      162.44      147.13     80.21 o 
  11   7   7     2836.03     3036.98    159.22 o 
  13   7   7     4334.05     4711.26    189.51 o 
  15   7   7     1675.28     1928.70    130.27 o 
  17   7   7      277.76      257.74    135.74 o 
  19   7   7      226.87      156.33    136.61 o 
 -22   8   7      505.10      536.79     70.13 o 
 -20   8   7      483.12      557.62     62.54 o 
 -18   8   7      362.86      368.95     59.00 o 
 -16   8   7      198.79      151.62    119.11 o 
 -14   8   7        6.21       19.83     26.94 o 
 -12   8   7       82.05       79.11     46.23 o 
 -10   8   7      371.90      289.20     51.28 o 
  -8   8   7     5535.86     5599.47    169.39 o 
  -6   8   7     1058.26     1046.19     66.08 o 
  -4   8   7     3618.85     3669.83    182.40 o 
  -2   8   7     2235.62     2309.80    108.03 o 
   0   8   7      535.41      540.89     51.74 o 
   2   8   7     1673.67     1779.42     97.20 o 
   4   8   7       11.20        8.66     27.90 o 
   6   8   7       45.08       44.93     39.88 o 
   8   8   7     1649.14     1727.85    136.69 o 
  10   8   7      207.37      187.85    147.70 o 
  12   8   7      598.78      666.56     72.71 o 
  14   8   7        5.63        6.09     25.27 o 
 -13   9   7      185.89      123.95    132.29 o 
 -11   9   7       11.44       24.79     32.79 o 
  -9   9   7      334.04      317.14     92.61 o 
  -7   9   7        8.72       38.77     35.09 o 
  -5   9   7      666.94      761.03     88.90 o 
  -3   9   7      228.01      146.36    119.32 o 
  -1   9   7       41.65       26.12     20.56 o 
   1   9   7     1847.84     1850.76    103.20 o 
   3   9   7     2777.02     3050.84    158.72 o 
   5   9   7      165.14       90.56    105.63 o 
   7   9   7       27.52       30.66     33.40 o 
 -38   0   8     1062.47      987.27    103.54 o 
 -36   0   8      584.56      515.71    119.52 o 
 -34   0   8      153.98      153.83     94.43 o 
 -32   0   8      232.53      248.51    126.80 o 
 -30   0   8     4710.63     4604.78    168.25 o 
 -28   0   8      645.78      649.28     54.22 o 
 -26   0   8     1218.01     1261.36     71.19 o 
 -24   0   8     1623.76     1572.79     83.30 o 
 -22   0   8       52.41       66.38     25.31 o 
 -20   0   8     3731.83     3711.78    101.41 o 
 -18   0   8    13127.40    12809.68    321.18 o 
 -16   0   8     4014.21     4185.43     94.16 o 
 -14   0   8    13604.21    14915.02    217.20 o 
 -12   0   8    22636.64    24743.36    785.19 o 
 -10   0   8     2200.51     2208.92     39.44 o 
  -8   0   8     9603.93     9718.17     90.98 o 
  -6   0   8      649.29      502.40     21.58 o 
  -4   0   8    12844.31    12843.60    189.30 o 
  -2   0   8    15161.69    14663.67    223.14 o 
   0   0   8    29068.39    32457.11    670.88 o 
   2   0   8    13803.39    14428.42    181.50 o 
   4   0   8     5354.66     5153.96    101.93 o 
   6   0   8      123.82       76.81     29.74 o 
   8   0   8     1024.09      786.52     48.97 o 
  10   0   8       36.17       20.19     15.05 o 
  12   0   8     4439.82     4215.34    179.45 o 
  14   0   8      107.57      175.06     76.50 o 
  16   0   8     1292.99     1113.03     72.22 o 
  18   0   8      109.65       80.28     37.26 o 
  20   0   8     1016.33      805.28     68.17 o 
  22   0   8      680.38      739.53     60.50 o 
  24   0   8       27.92       31.06     26.23 o 
  26   0   8     1107.23      872.48    171.91 o 
  28   0   8      196.02       81.54     91.48 o 
 -37   1   8      457.83      490.91     72.45 o 
 -35   1   8       23.45       17.55     25.16 o 
 -33   1   8       77.02       76.23     39.76 o 
 -31   1   8      550.94      542.01     54.39 o 
 -29   1   8       11.42       36.25     18.52 o 
 -27   1   8       30.88       25.11     12.61 o 
 -25   1   8      131.41      123.95     33.51 o 
 -23   1   8      494.00      451.34     35.14 o 
 -21   1   8      564.73      573.73     35.85 o 
 -19   1   8      565.02      630.56     34.28 o 
 -17   1   8      466.47      524.42     27.27 o 
 -15   1   8      495.31      557.68     26.54 o 
 -13   1   8      441.48      429.20     22.60 o 
 -11   1   8     1058.62     1069.44     31.36 o 
  -9   1   8     2620.87     2813.78     35.11 o 
  -7   1   8    20574.77    22260.62    202.75 o 
  -5   1   8    16829.13    19750.35    212.88 o 
  -3   1   8     9396.55    10057.19     91.63 o 
  -1   1   8    19031.82    19858.85    385.80 o 
   1   1   8      488.99      562.22     21.66 o 
   3   1   8     1889.15     2306.68     47.23 o 
   5   1   8     1649.01     1600.61     37.55 o 
   7   1   8      366.40      354.85     22.99 o 
   9   1   8      213.57      189.70     24.76 o 
  11   1   8      766.71      684.59     34.90 o 
  13   1   8        4.00       11.12     12.58 o 
  15   1   8     5972.47     5872.39    122.83 o 
  17   1   8       50.88       31.58     13.37 o 
  19   1   8      455.52      403.23     39.23 o 
  21   1   8     2245.04     2405.15     75.24 o 
  23   1   8      266.72      262.59     64.82 o 
  25   1   8        9.00       12.76     19.10 o 
  27   1   8        0.40       12.01     18.56 o 
  29   1   8      249.15      200.82    156.91 o 
 -36   2   8      556.01      542.52     62.94 o 
 -34   2   8      108.61      132.05     61.89 o 
 -32   2   8        0.07       10.42     18.81 o 
 -30   2   8       78.13       41.38     23.18 o 
 -28   2   8      407.04      376.67     58.16 o 
 -26   2   8       41.36       50.51     20.21 o 
 -24   2   8      457.62      392.36     42.48 o 
 -22   2   8     2082.01     1949.29     66.91 o 
 -20   2   8      369.80      352.52     25.98 o 
 -18   2   8      483.78      520.37     27.61 o 
 -16   2   8     1703.41     1716.76     35.50 o 
 -14   2   8     2879.06     3003.07     50.41 o 
 -12   2   8     1722.18     1740.38     39.87 o 
 -10   2   8    16567.16    17227.87    581.97 o 
  -8   2   8      387.78      387.55     20.24 o 
  -6   2   8       45.87       32.06     11.05 o 
  -4   2   8       40.32       72.76     17.53 o 
  -2   2   8     2786.95     2988.94     51.60 o 
   0   2   8     1804.86     1957.94     39.98 o 
   2   2   8      587.39      677.04     23.77 o 
   4   2   8       78.67       67.71     17.74 o 
   6   2   8     1884.42     1944.86     42.84 o 
   8   2   8     5128.35     5879.41     93.02 o 
  10   2   8      579.33      566.86     32.06 o 
  12   2   8      326.84      307.27     28.73 o 
  14   2   8     1113.72     1144.51     46.58 o 
  16   2   8        4.67        8.73     11.81 o 
  18   2   8     1276.54     1154.42     43.06 o 
  20   2   8      312.86      249.45     43.36 o 
  22   2   8      217.19      197.64     77.00 o 
  24   2   8      184.04      198.70    106.93 o 
  26   2   8      118.40       83.38     53.22 o 
  28   2   8        1.28       12.38     22.14 o 
 -35   3   8      246.80      284.30     66.48 o 
 -33   3   8      114.18      101.20     54.35 o 
 -31   3   8     2880.10     3273.79    120.68 o 
 -29   3   8        4.01       14.86     15.55 o 
 -27   3   8        3.89       15.03     15.18 o 
 -25   3   8     3086.62     3076.96    102.56 o 
 -23   3   8      867.83      772.96     41.72 o 
 -21   3   8     2782.75     2881.20     70.13 o 
 -19   3   8     1494.92     1428.07     34.42 o 
 -17   3   8     1080.33     1092.87     36.11 o 
 -15   3   8     1073.49     1054.39     34.08 o 
 -13   3   8    14609.18    14875.69    286.41 o 
 -11   3   8     4109.40     4413.59     61.21 o 
  -9   3   8      201.48      161.30     36.46 o 
  -7   3   8     2211.80     1858.11     42.38 o 
  -5   3   8     3002.25     3313.96     46.50 o 
  -3   3   8    10453.69    10996.14    105.43 o 
  -1   3   8     1576.79     1309.33     30.50 o 
   1   3   8     1211.28     1492.45     33.39 o 
   3   3   8     1424.90     1385.58     32.40 o 
   5   3   8      959.44     1082.25     28.60 o 
   7   3   8     1620.71     1678.55     31.28 o 
   9   3   8       93.92       98.13     25.73 o 
  11   3   8     2488.65     2357.90     59.36 o 
  13   3   8       85.10       66.43     23.97 o 
  15   3   8        0.21        8.41     10.01 o 
  17   3   8     4193.54     4136.09     95.51 o 
  19   3   8      347.09      289.04     39.92 o 
  21   3   8     2313.16     2525.56    102.88 o 
  23   3   8      671.01      757.52     66.54 o 
  25   3   8      678.14      622.06     66.55 o 
  27   3   8     1205.14     1415.16    101.00 o 
 -34   4   8      298.04      297.40     75.26 o 
 -32   4   8     1673.33     1957.41    106.21 o 
 -30   4   8      778.62      930.84     55.57 o 
 -28   4   8     1132.16     1055.33     57.41 o 
 -26   4   8      380.18      345.64     57.95 o 
 -24   4   8      263.53      240.78     67.04 o 
 -22   4   8     1165.97     1050.32     52.94 o 
 -20   4   8     6932.41     6974.99    138.07 o 
 -18   4   8      716.02      695.01     29.75 o 
 -16   4   8     1648.92     1699.79     60.23 o 
 -14   4   8      868.49      873.86     38.63 o 
 -12   4   8     6682.55     6288.73    109.70 o 
 -10   4   8       61.53       82.95     25.70 o 
  -8   4   8       83.04      100.58     11.27 o 
  -6   4   8     6625.79     6473.12    155.77 o 
  -4   4   8     1783.63     1804.36     51.28 o 
  -2   4   8     3044.37     2611.17    199.98 o 
   0   4   8        1.34        6.95      8.65 o 
   2   4   8     1196.21     1153.38     39.98 o 
   4   4   8     6128.77     6585.06     74.63 o 
   6   4   8     7358.37     7514.99     79.36 o 
   8   4   8     8957.04     9103.53    174.78 o 
  10   4   8     3000.77     2997.81     78.23 o 
  12   4   8     2803.83     2612.24     70.83 o 
  14   4   8      855.08      832.47     49.38 o 
  16   4   8      340.75      324.70     55.58 o 
  18   4   8      430.62      428.70     57.54 o 
  20   4   8        1.09        7.83     21.96 o 
  22   4   8     2072.54     2273.29    111.08 o 
  24   4   8       27.58       27.52     27.66 o 
  26   4   8       14.99       11.10     32.70 o 
 -31   5   8      146.79      148.75     82.88 o 
 -29   5   8       51.13       57.46     39.54 o 
 -27   5   8      151.68      171.74     72.28 o 
 -25   5   8      252.46      259.07     42.93 o 
 -23   5   8     1304.64     1321.73     61.79 o 
 -21   5   8      138.04       99.45     35.06 o 
 -19   5   8     2600.04     2636.33     72.35 o 
 -17   5   8        0.30        6.18     12.20 o 
 -15   5   8     6949.75     7041.94    105.39 o 
 -13   5   8      985.67      882.03     29.39 o 
 -11   5   8       13.57       22.10      9.88 o 
  -9   5   8      667.01      642.17     25.29 o 
  -7   5   8     3943.39     4007.75     83.31 o 
  -5   5   8      646.49      595.04     39.68 o 
  -3   5   8        3.33       16.72     12.21 o 
  -1   5   8     3058.01     2994.37     60.38 o 
   1   5   8     5270.43     5312.50    103.12 o 
   3   5   8      237.24      213.46     21.88 o 
   5   5   8     2021.16     2005.75     75.33 o 
   7   5   8      417.29      411.44     21.40 o 
   9   5   8       78.02       69.14     27.20 o 
  11   5   8     3108.72     3094.82    112.96 o 
  13   5   8     1296.96     1244.07     78.21 o 
  15   5   8       58.42       81.60     38.59 o 
  17   5   8     2358.69     2555.36    127.67 o 
  19   5   8       41.95       25.64     27.70 o 
  21   5   8      780.97      786.53    141.76 o 
  23   5   8      321.83      224.78    161.34 o 
 -30   6   8      875.49      985.17     92.04 o 
 -28   6   8      447.18      420.68     68.68 o 
 -26   6   8       52.36       42.01     30.89 o 
 -24   6   8      178.19      125.10     72.04 o 
 -22   6   8      224.46      235.28     79.46 o 
 -20   6   8       14.59       19.10     20.90 o 
 -18   6   8     1332.02     1308.18     51.40 o 
 -16   6   8      475.59      474.70     29.16 o 
 -14   6   8     1612.71     1669.16     50.66 o 
 -12   6   8      218.85      212.63     25.02 o 
 -10   6   8      586.05      657.43     41.82 o 
  -8   6   8     2106.26     2312.15     69.03 o 
  -6   6   8     5703.31     5699.48    106.16 o 
  -4   6   8     1875.25     1784.29     69.24 o 
  -2   6   8        7.90        9.66     14.85 o 
   0   6   8        0.61        7.50     11.80 o 
   2   6   8      140.60      132.80     53.41 o 
   4   6   8        8.33       19.32     22.57 o 
   6   6   8      710.67      755.15     55.41 o 
   8   6   8      282.70      245.23    102.60 o 
  10   6   8        0.19       16.82     17.65 o 
  12   6   8       24.68       37.32     25.29 o 
  14   6   8      109.78      101.97     54.57 o 
  16   6   8      119.36      106.20     65.22 o 
  18   6   8      310.52      366.88     95.18 o 
  20   6   8      529.03      603.92     75.92 o 
 -25   7   8     1516.85     1631.18    113.61 o 
 -23   7   8      154.40      125.37     76.43 o 
 -21   7   8      338.76      250.17    150.80 o 
 -19   7   8      499.25      483.08    129.68 o 
 -17   7   8      165.19      175.81     77.55 o 
 -15   7   8      446.10      314.79     59.08 o 
 -13   7   8     3632.84     3761.29     98.84 o 
 -11   7   8     1715.95     1691.74     61.69 o 
  -9   7   8      758.05      848.06     44.13 o 
  -7   7   8      171.22      214.73     73.65 o 
  -5   7   8     1295.01     1194.08     48.98 o 
  -3   7   8       71.85       76.12     34.42 o 
  -1   7   8     3233.63     3196.32    118.75 o 
   1   7   8      858.80      842.71     63.65 o 
   3   7   8        0.11        0.74     20.22 o 
   5   7   8        4.63        4.42     22.39 o 
   7   7   8      619.83      624.07     51.27 o 
   9   7   8      926.78      993.06     78.52 o 
  11   7   8        4.66       -1.64     30.50 o 
  13   7   8      450.64      427.60     73.27 o 
  15   7   8      784.13      797.35     78.39 o 
  17   7   8     1175.12     1313.46    124.69 o 
 -20   8   8      761.72      806.10    116.72 o 
 -18   8   8      229.42      180.73     81.46 o 
 -16   8   8       58.54       40.35     51.26 o 
 -14   8   8        7.56       12.10     30.38 o 
 -12   8   8     2297.90     2233.00    101.91 o 
 -10   8   8      828.10      858.25     58.08 o 
  -8   8   8      291.92      224.52    124.19 o 
  -6   8   8      113.94       93.96     50.62 o 
  -4   8   8      363.09      378.40     52.10 o 
  -2   8   8      613.21      621.96     49.29 o 
   0   8   8       66.92       79.12     43.35 o 
   2   8   8      203.84      184.90     71.51 o 
   4   8   8       41.22       34.02     31.08 o 
   6   8   8      451.98      424.87     60.12 o 
   8   8   8      836.16      789.27     79.17 o 
  10   8   8        4.79        7.38     28.93 o 
  12   8   8      187.73      182.76     70.09 o 
 -13   9   8     2440.04     2586.03    193.67 o 
 -11   9   8      998.16     1007.74     96.61 o 
  -9   9   8     1645.07     2029.56    162.51 o 
  -7   9   8      199.48      196.79     52.82 o 
  -5   9   8       14.12       23.98     28.48 o 
  -3   9   8      127.34      100.50     76.25 o 
  -1   9   8      136.66       96.96     73.76 o 
   1   9   8     2240.89     2472.52    136.03 o 
   3   9   8      180.62       97.47     92.42 o 
 -37   1   9     2399.17     2637.00    146.28 o 
 -35   1   9        4.46       16.18     27.79 o 
 -33   1   9     2352.59     2465.81     98.28 o 
 -31   1   9        8.77       19.68     19.02 o 
 -29   1   9        8.46       14.43      9.50 o 
 -27   1   9      107.62      111.45     37.43 o 
 -25   1   9      325.34      293.42     42.81 o 
 -23   1   9      127.63      125.68     38.39 o 
 -21   1   9      471.46      467.03     37.29 o 
 -19   1   9    11071.10    11372.77    150.18 o 
 -17   1   9       33.72       60.83     22.62 o 
 -15   1   9      189.07      271.59     24.07 o 
 -13   1   9     3753.35     3555.61     61.09 o 
 -11   1   9      376.54      322.28     17.61 o 
  -9   1   9      237.29      171.44     20.22 o 
  -7   1   9      146.06      146.04     16.86 o 
  -5   1   9      461.12      499.33     22.42 o 
  -3   1   9     4825.91     4987.57     62.96 o 
  -1   1   9    18104.00    19470.55    204.32 o 
   1   1   9     2828.14     2912.19     61.33 o 
   3   1   9     6641.23     6592.79     82.46 o 
   5   1   9     1513.00     1419.22     44.63 o 
   7   1   9      201.32      238.51     26.39 o 
   9   1   9     1776.87     1760.03     53.30 o 
  11   1   9     9572.34     9856.45    142.47 o 
  13   1   9       20.50       28.74     14.16 o 
  15   1   9     2880.06     3039.80     71.38 o 
  17   1   9      208.72      242.35     54.60 o 
  19   1   9       40.65       78.34     25.96 o 
  21   1   9       39.17       56.07     25.00 o 
  23   1   9      430.71      514.44     43.64 o 
  25   1   9     2310.15     2303.60    123.59 o 
  27   1   9      191.47      131.23     90.20 o 
 -36   2   9     1031.44     1048.36     95.75 o 
 -34   2   9      909.00      955.32     59.96 o 
 -32   2   9     2597.79     2773.55    109.74 o 
 -30   2   9       18.50       64.34     27.66 o 
 -28   2   9      395.60      380.38     89.24 o 
 -26   2   9     2709.17     2520.18     78.20 o 
 -24   2   9     6339.88     6286.53    107.04 o 
 -22   2   9       15.07       32.94     15.06 o 
 -20   2   9     8735.22     8832.67    115.75 o 
 -18   2   9     4981.33     5134.17     84.62 o 
 -16   2   9     1111.76     1088.95     40.58 o 
 -14   2   9    11307.88    10864.50    137.61 o 
 -12   2   9      118.81      135.79     24.18 o 
 -10   2   9     2052.03     1913.31     51.13 o 
  -8   2   9    14878.00    15001.70    159.74 o 
  -6   2   9     3571.05     3575.34     52.50 o 
  -4   2   9      120.76      210.92     14.14 o 
  -2   2   9     3919.74     4101.53     52.69 o 
   0   2   9     3694.21     3590.36     50.09 o 
   2   2   9     3931.09     4084.35     59.13 o 
   4   2   9     5529.36     5283.81     65.97 o 
   6   2   9        2.95       17.83      7.77 o 
   8   2   9       52.71       70.44     24.48 o 
  10   2   9     1768.93     1712.24     55.19 o 
  12   2   9     1815.97     1835.42     63.35 o 
  14   2   9     1304.08     1260.39     48.11 o 
  16   2   9      344.12      383.76     38.85 o 
  18   2   9     4051.89     3921.44     85.33 o 
  20   2   9     2944.24     3208.42     95.48 o 
  22   2   9     1435.83     1577.04     67.10 o 
  24   2   9      817.32      681.75     55.18 o 
  26   2   9       99.58       85.99     53.49 o 
 -35   3   9      244.42      191.85     55.73 o 
 -33   3   9       76.92       74.12     41.53 o 
 -31   3   9       31.47       55.27     31.98 o 
 -29   3   9      844.50      944.14     63.74 o 
 -27   3   9     3207.08     3215.13    109.12 o 
 -25   3   9     3329.61     3604.50     98.16 o 
 -23   3   9     1362.82     1281.74     51.36 o 
 -21   3   9       82.07       94.40     28.01 o 
 -19   3   9      796.69      686.14     27.36 o 
 -17   3   9      245.49      240.54     44.28 o 
 -15   3   9        0.57        6.90     10.18 o 
 -13   3   9     5526.59     5728.02    126.34 o 
 -11   3   9      989.79      937.55     37.68 o 
  -9   3   9      529.23      414.74     21.35 o 
  -7   3   9       79.49      104.82     14.10 o 
  -5   3   9      188.92      175.42     12.94 o 
  -3   3   9      297.99      264.73     16.00 o 
  -1   3   9     6829.92     7635.77     89.25 o 
   1   3   9      388.47      379.24     17.58 o 
   3   3   9        0.04        5.28      8.50 o 
   5   3   9     4193.27     4073.56     58.13 o 
   7   3   9     6513.18     6371.04     81.05 o 
   9   3   9      140.27      120.00     17.81 o 
  11   3   9      125.64      170.88     29.06 o 
  13   3   9       15.61       10.65     11.23 o 
  15   3   9       87.99       61.92     24.47 o 
  17   3   9       71.80       77.16     33.65 o 
  19   3   9      172.06      127.06     59.45 o 
  21   3   9     1534.82     1601.51    102.48 o 
  23   3   9      104.30       59.16     42.40 o 
  25   3   9      258.63      213.09     63.10 o 
 -34   4   9     1144.69     1082.32     78.79 o 
 -32   4   9      459.25      452.08    122.14 o 
 -30   4   9      230.96      187.49     91.51 o 
 -28   4   9       10.01       26.54     17.48 o 
 -26   4   9        0.57       11.70     20.25 o 
 -24   4   9      128.17      137.94     46.93 o 
 -22   4   9      487.95      480.20     32.24 o 
 -20   4   9      107.27       75.61     21.07 o 
 -18   4   9     1984.49     1907.19     64.08 o 
 -16   4   9     3062.82     3007.61     73.28 o 
 -14   4   9      125.96      111.64     32.69 o 
 -12   4   9      610.80      610.67     23.54 o 
 -10   4   9        5.80       15.56      7.53 o 
  -8   4   9     3499.39     3166.04     59.75 o 
  -6   4   9     1164.51     1056.44     49.87 o 
  -4   4   9      564.61      485.99     34.35 o 
  -2   4   9        8.02        9.05     10.91 o 
   0   4   9       50.49       54.24     19.15 o 
   2   4   9        1.20       12.09     10.31 o 
   4   4   9     1680.14     1642.13     28.70 o 
   6   4   9     2210.52     2138.59     53.37 o 
   8   4   9     3005.76     3071.84     73.19 o 
  10   4   9       96.08       79.95     26.88 o 
  12   4   9        0.30        3.64      7.38 o 
  14   4   9     1415.17     1505.91     57.97 o 
  16   4   9      109.40      134.50     57.05 o 
  18   4   9     1947.06     2033.96     88.07 o 
  20   4   9      387.55      435.03     53.52 o 
  22   4   9      307.77      283.06     59.29 o 
  24   4   9      354.29      294.54     82.77 o 
 -31   5   9       28.17       24.35     21.68 o 
 -29   5   9        7.54       14.32     17.97 o 
 -27   5   9     1355.36     1239.80     75.85 o 
 -25   5   9      328.14      261.75     50.62 o 
 -23   5   9      724.68      718.16     51.57 o 
 -21   5   9     1423.20     1474.07     53.87 o 
 -19   5   9      793.36      866.37     36.39 o 
 -17   5   9     1024.23      926.33     37.51 o 
 -15   5   9      642.22      607.21     32.29 o 
 -13   5   9    16197.32    16584.24    277.80 o 
 -11   5   9      131.68      126.86     34.03 o 
  -9   5   9      580.09      549.00     20.01 o 
  -7   5   9      652.11      591.99     40.49 o 
  -5   5   9     5638.00     5537.60    102.88 o 
  -3   5   9     3627.53     3500.70     80.53 o 
  -1   5   9     3310.72     3319.08     78.37 o 
   1   5   9     1562.66     1407.33     54.50 o 
   3   5   9      102.11      135.25     46.52 o 
   5   5   9      356.33      334.15     27.20 o 
   7   5   9     1484.77     1547.19     74.86 o 
   9   5   9     2368.87     2434.57     93.08 o 
  11   5   9     6010.86     6148.98    158.53 o 
  13   5   9       73.61       54.65     26.14 o 
  15   5   9     3119.95     3658.81    159.74 o 
  17   5   9        4.78       -1.45     49.92 o 
  19   5   9       64.42       83.46     58.77 o 
  21   5   9       16.02       40.71     41.90 o 
  23   5   9      123.80       69.35     78.25 o 
 -28   6   9        8.98       17.05     21.96 o 
 -26   6   9        7.73        8.89     18.50 o 
 -24   6   9     1603.70     1631.48     88.36 o 
 -22   6   9      221.54      168.87     88.63 o 
 -20   6   9      904.03      768.30     42.94 o 
 -18   6   9     1474.00     1471.74     70.28 o 
 -16   6   9     1593.98     1509.92     50.65 o 
 -14   6   9      581.67      556.35     63.30 o 
 -12   6   9        2.80       15.34     17.40 o 
 -10   6   9       17.36       17.53     15.56 o 
  -8   6   9    20320.35    20588.82    376.83 o 
  -6   6   9     1739.11     1759.40     69.74 o 
  -4   6   9      953.02      964.79     44.56 o 
  -2   6   9     1222.55     1244.88     54.18 o 
   0   6   9      381.39      385.27     38.47 o 
   2   6   9      802.56      784.21     62.41 o 
   4   6   9      142.35      128.80     55.01 o 
   6   6   9      117.38      146.43     65.95 o 
   8   6   9      255.11      268.02     56.44 o 
  10   6   9     2623.79     2822.34    130.84 o 
  12   6   9       99.56      117.46     77.29 o 
  14   6   9      359.19      365.80     83.03 o 
  16   6   9       16.84       17.47     30.31 o 
  18   6   9      941.87      896.77     96.52 o 
  20   6   9      719.20      858.27     81.87 o 
 -25   7   9      114.85       51.93     54.87 o 
 -23   7   9        1.09        8.42     28.82 o 
 -21   7   9        0.31       13.37     27.23 o 
 -19   7   9      572.50      575.75    100.52 o 
 -17   7   9     4930.43     5376.62    248.98 o 
 -15   7   9      184.66      167.64     51.62 o 
 -13   7   9      564.55      503.31     53.73 o 
 -11   7   9      401.53      392.23     40.31 o 
  -9   7   9      400.99      327.68     55.27 o 
  -7   7   9      177.73      120.46     50.54 o 
  -5   7   9      416.34      385.90     43.73 o 
  -3   7   9     4276.94     4272.83    129.60 o 
  -1   7   9     3879.27     3973.54    130.35 o 
   1   7   9      184.69      149.80     71.36 o 
   3   7   9      282.84      294.18     75.92 o 
   5   7   9      193.11      161.00     73.83 o 
   7   7   9      283.59      307.38     55.82 o 
   9   7   9      153.50      139.41     99.40 o 
  11   7   9      361.06      321.07     77.73 o 
  13   7   9     1135.23     1152.03    114.27 o 
  15   7   9      516.77      587.52     72.85 o 
 -20   8   9      251.92      138.72     96.47 o 
 -18   8   9     1505.94     1749.37    116.63 o 
 -16   8   9      961.53     1129.66     83.25 o 
 -14   8   9      193.51      143.42     91.68 o 
 -12   8   9        0.72        7.57     18.67 o 
 -10   8   9     7586.14     7562.05    184.44 o 
  -8   8   9       13.36       13.94     17.08 o 
  -6   8   9      877.62      825.40     59.20 o 
  -4   8   9       11.52       23.59     20.91 o 
  -2   8   9       12.25       13.85     19.22 o 
   0   8   9      520.74      474.85     53.60 o 
   2   8   9     1210.40     1283.35     82.60 o 
   4   8   9      388.74      365.69     52.57 o 
   6   8   9      104.98       94.95     62.23 o 
   8   8   9      392.10      439.23     95.92 o 
  10   8   9        1.31        9.24     25.17 o 
 -11   9   9      263.08      182.40    159.06 o 
  -9   9   9        3.55        1.57     33.17 o 
  -7   9   9      202.21      104.91     85.11 o 
  -5   9   9      793.37      752.42     78.23 o 
  -3   9   9       18.89       26.41     25.11 o 
  -1   9   9       74.49       55.44     44.52 o 
   1   9   9      499.67      484.99     58.83 o 
 -36   0  10      457.99      514.30    214.70 o 
 -34   0  10      171.20      189.37    105.70 o 
 -32   0  10     1448.79     1536.34    107.21 o 
 -30   0  10      334.18      274.33     64.68 o 
 -28   0  10      462.79      391.80     63.47 o 
 -26   0  10    16120.14    16238.68    335.61 o 
 -24   0  10     2990.19     2993.32    110.45 o 
 -22   0  10     4265.90     4288.42    110.47 o 
 -20   0  10    19521.44    20150.05    368.44 o 
 -18   0  10     1734.77     1773.66     69.82 o 
 -16   0  10     5893.38     5802.80    121.86 o 
 -14   0  10     1606.32     1814.95     71.86 o 
 -12   0  10     2904.48     3145.45     82.77 o 
 -10   0  10    13815.63    14390.04    215.57 o 
  -8   0  10    29931.46    34717.07    761.41 o 
  -6   0  10        0.78        7.52     15.54 o 
  -4   0  10     3384.08     3613.11    224.42 o 
  -2   0  10      399.50      258.92     28.73 o 
   0   0  10    11847.32    11856.65    192.90 o 
   2   0  10    15552.83    16637.74    261.14 o 
   4   0  10     7762.10     7626.59    146.51 o 
   6   0  10     2320.13     2623.02     84.00 o 
   8   0  10     3083.72     3041.33    117.87 o 
  10   0  10       61.58       78.21     40.56 o 
  12   0  10      202.18      201.92     74.20 o 
  14   0  10     4168.76     4324.79    133.85 o 
  16   0  10      658.38      416.66     48.63 o 
  18   0  10      390.20      357.93    117.63 o 
  20   0  10     2706.48     2367.71    105.77 o 
  22   0  10     3578.40     3751.65    163.15 o 
  24   0  10     2601.28     2845.62    207.18 o 
  26   0  10      601.90      634.61     99.51 o 
 -37   1  10     1035.89     1078.12     77.48 o 
 -35   1  10      179.75      202.05    101.93 o 
 -33   1  10        4.35       13.41     13.16 o 
 -31   1  10      812.62      740.52     55.53 o 
 -29   1  10      485.19      474.57     48.33 o 
 -27   1  10     4416.68     4368.10     97.76 o 
 -25   1  10      411.82      441.72     41.80 o 
 -23   1  10     1685.16     1660.42     60.66 o 
 -21   1  10     1604.66     1671.52     48.79 o 
 -19   1  10     3371.24     3537.24     74.54 o 
 -17   1  10      650.35      676.37     39.42 o 
 -15   1  10    11346.24    11545.16    132.80 o 
 -13   1  10     6366.95     6808.23     98.54 o 
 -11   1  10       73.63       85.91     28.27 o 
  -9   1  10     6766.05     7355.50    115.60 o 
  -7   1  10     8770.12     8849.79     96.37 o 
  -5   1  10     2131.10     2034.92     49.07 o 
  -3   1  10     3234.56     3549.17     54.82 o 
  -1   1  10      201.61      148.44     15.56 o 
   1   1  10     4163.24     4306.07     64.88 o 
   3   1  10    13044.96    12971.03    154.57 o 
   5   1  10      438.27      400.62     28.82 o 
   7   1  10      423.61      488.36     32.41 o 
   9   1  10     1251.27     1268.89     49.82 o 
  11   1  10      544.07      503.47     41.85 o 
  13   1  10     7712.26     8007.62    152.82 o 
  15   1  10     3754.97     3655.53     75.51 o 
  17   1  10      668.15      634.91     43.83 o 
  19   1  10     3733.10     4167.05    100.01 o 
  21   1  10      431.67      423.19     39.82 o 
  23   1  10      694.71      652.28     47.58 o 
  25   1  10     2624.33     1862.00    527.54 o 
  27   1  10       16.98       13.04     79.69 o 
 -36   2  10        0.32       18.74     28.96 o 
 -34   2  10      100.25       69.75     43.04 o 
 -32   2  10       14.24       18.82     17.48 o 
 -30   2  10        1.42        9.71     20.92 o 
 -28   2  10       14.84       19.71     15.93 o 
 -26   2  10       89.15      148.92     37.35 o 
 -24   2  10     4884.15     4696.08    157.49 o 
 -22   2  10      225.42      235.23     31.76 o 
 -20   2  10     1819.66     1984.50     56.15 o 
 -18   2  10     4203.72     4397.67     84.13 o 
 -16   2  10      577.70      531.34     32.74 o 
 -14   2  10      700.78      655.67     34.50 o 
 -12   2  10      131.93      130.04     35.22 o 
 -10   2  10     1645.70     1610.66     42.40 o 
  -8   2  10     1414.54     1446.40     40.41 o 
  -6   2  10      506.46      433.19     22.25 o 
  -4   2  10      948.98     1060.61     32.53 o 
  -2   2  10     2535.66     2671.75     47.53 o 
   0   2  10      227.02      193.59     23.06 o 
   2   2  10     1737.04     1912.42     47.72 o 
   4   2  10     2730.26     2814.72     50.98 o 
   6   2  10     1063.79     1137.33     43.46 o 
   8   2  10     1226.04     1234.61     52.11 o 
  10   2  10      262.16      241.41     42.66 o 
  12   2  10      199.51      204.33     56.13 o 
  14   2  10     1087.84     1022.55     48.73 o 
  16   2  10     4135.05     4064.75     88.78 o 
  18   2  10        3.37        3.35     12.55 o 
  20   2  10        2.52        9.41     22.07 o 
  22   2  10      759.98      731.71     56.27 o 
  24   2  10       10.09       20.27     21.82 o 
  26   2  10      125.13       71.28     40.59 o 
 -35   3  10       43.14       23.60     23.58 o 
 -33   3  10      369.42      363.60     60.13 o 
 -31   3  10      819.41      779.00     52.83 o 
 -29   3  10      458.38      534.01     86.04 o 
 -27   3  10     1004.20     1049.12     55.73 o 
 -25   3  10      395.47      451.01     59.76 o 
 -23   3  10     1500.96     1322.36     44.34 o 
 -21   3  10      146.66      177.51     32.20 o 
 -19   3  10     2583.64     2653.36     71.84 o 
 -17   3  10       12.16       21.57     14.19 o 
 -15   3  10     6449.55     6142.76     98.54 o 
 -13   3  10     4612.87     4745.81     80.19 o 
 -11   3  10     1581.75     1612.61     47.36 o 
  -9   3  10     3070.10     3447.12     59.25 o 
  -7   3  10     1415.80     1449.42     38.27 o 
  -5   3  10       32.54       51.65     14.79 o 
  -3   3  10      908.35      799.64     28.20 o 
  -1   3  10     4073.93     4365.95     65.78 o 
   1   3  10     1341.16     1434.43     38.68 o 
   3   3  10     3094.11     3109.82     52.61 o 
   5   3  10      185.73      194.05     16.41 o 
   7   3  10        3.00        5.76      4.52 o 
   9   3  10     5048.48     5180.20    105.31 o 
  11   3  10      652.01      590.20     38.84 o 
  13   3  10      943.28     1028.74     44.56 o 
  15   3  10      134.40      148.19     44.48 o 
  17   3  10     2333.69     2053.73     76.39 o 
  19   3  10      403.34      439.36     67.61 o 
  21   3  10        7.98       15.70     18.04 o 
  23   3  10      113.22       61.85     41.52 o 
  25   3  10      472.53      372.06     64.94 o 
 -34   4  10     1043.14     1136.65     98.35 o 
 -32   4  10     3964.66     4068.58    139.40 o 
 -30   4  10      646.01      646.33     49.18 o 
 -28   4  10      333.88      222.35     71.00 o 
 -26   4  10     1259.22     1434.39     64.85 o 
 -24   4  10     2108.35     2065.80     82.58 o 
 -22   4  10     3828.35     3822.61     84.98 o 
 -20   4  10     1086.78     1081.78     43.40 o 
 -18   4  10      258.26      280.83     39.80 o 
 -16   4  10     2414.84     2420.73     72.23 o 
 -14   4  10     9130.82     8453.62    387.74 o 
 -12   4  10        7.57       12.83      8.26 o 
 -10   4  10       67.44      102.59     13.99 o 
  -8   4  10    10471.35    10181.65    122.32 o 
  -6   4  10     5752.96     6063.06    111.40 o 
  -4   4  10     3246.86     3219.96     70.27 o 
  -2   4  10     9571.68     9728.71    161.06 o 
   0   4  10     1248.58     1300.85     50.49 o 
   2   4  10      707.00      618.18     38.59 o 
   4   4  10     8284.00     8251.84    229.03 o 
   6   4  10     3282.42     3336.48     84.88 o 
   8   4  10     4886.60     4894.82     88.34 o 
  10   4  10      120.02       98.72     28.98 o 
  12   4  10      101.52       87.36     33.62 o 
  14   4  10     1927.76     2268.13    107.59 o 
  16   4  10      705.86      764.36     55.73 o 
  18   4  10      157.78      191.26     43.05 o 
  20   4  10       89.45       72.92     64.17 o 
  22   4  10      168.43      146.19     81.52 o 
 -31   5  10      362.33      451.73     62.68 o 
 -29   5  10      555.32      498.64     65.60 o 
 -27   5  10      475.19      417.19     69.41 o 
 -25   5  10      220.41      239.92     83.59 o 
 -23   5  10     1465.38     1484.82     63.04 o 
 -21   5  10      108.21       94.83     36.84 o 
 -19   5  10     1043.43     1032.59     47.83 o 
 -17   5  10        5.35        8.94     11.85 o 
 -15   5  10      336.47      299.69     33.48 o 
 -13   5  10     1637.40     1628.73     57.96 o 
 -11   5  10     2862.59     2753.62     61.33 o 
  -9   5  10      202.79      213.67     65.49 o 
  -7   5  10     5367.86     5117.12    124.36 o 
  -5   5  10     2034.28     2007.00     79.16 o 
  -3   5  10      596.72      629.31     46.33 o 
  -1   5  10      532.87      523.17     37.01 o 
   1   5  10      102.88      127.13     49.11 o 
   3   5  10     6082.26     6264.99    110.31 o 
   5   5  10       69.22       60.19     27.29 o 
   7   5  10      984.21      964.67     67.61 o 
   9   5  10     1886.65     1885.90     76.44 o 
  11   5  10     3398.13     3547.00    131.31 o 
  13   5  10      570.14      695.96     81.83 o 
  15   5  10      408.71      382.32     87.73 o 
  17   5  10       89.09      102.45     72.89 o 
  19   5  10      964.09     1030.57    117.17 o 
  21   5  10      581.29      551.56     70.17 o 
 -28   6  10       32.18       25.36     31.27 o 
 -26   6  10      697.46      664.64     72.52 o 
 -24   6  10     1046.14     1095.04     86.74 o 
 -22   6  10     1495.06     1474.80     90.42 o 
 -20   6  10      815.30      754.41     70.41 o 
 -18   6  10      306.79      247.24     33.28 o 
 -16   6  10        1.75       14.21     15.60 o 
 -14   6  10      283.57      274.14     48.16 o 
 -12   6  10      757.08      704.18     44.33 o 
 -10   6  10      619.37      611.51     47.62 o 
  -8   6  10     1176.08     1048.95     54.81 o 
  -6   6  10     1718.38     1821.79     73.77 o 
  -4   6  10     1176.73     1327.87     55.72 o 
  -2   6  10      656.04      634.49     49.21 o 
   0   6  10     1243.59     1354.98     69.65 o 
   2   6  10      725.77      689.95     59.24 o 
   4   6  10       57.43       41.06     21.91 o 
   6   6  10     1352.58     1499.74     76.57 o 
   8   6  10      750.14      794.85     59.74 o 
  10   6  10        9.07       20.26     26.18 o 
  12   6  10     1221.40     1420.10    110.44 o 
  14   6  10      465.82      421.66     98.75 o 
  16   6  10      428.00      496.19     89.24 o 
  18   6  10      107.45      111.66     68.34 o 
 -25   7  10     1808.80     1932.97    196.60 o 
 -23   7  10        1.48       -5.75     48.59 o 
 -21   7  10     1447.19     1659.96    100.83 o 
 -19   7  10      780.92      827.53     75.01 o 
 -17   7  10      799.53      806.09    121.89 o 
 -15   7  10      180.44      139.80     64.86 o 
 -13   7  10      809.97      771.93     52.43 o 
 -11   7  10       43.17       33.17     17.18 o 
  -9   7  10      152.36      129.55     59.55 o 
  -7   7  10     3667.51     3768.59    109.69 o 
  -5   7  10     1023.46     1068.62     69.85 o 
  -3   7  10       19.06       29.31     19.69 o 
  -1   7  10       43.86       65.87     32.09 o 
   1   7  10     1899.76     2010.29     89.34 o 
   3   7  10      154.62      122.28     66.42 o 
   5   7  10       15.74       25.75     19.74 o 
   7   7  10     1405.65     1446.06     82.73 o 
   9   7  10      454.22      494.29     86.47 o 
  11   7  10       20.01        9.86     31.56 o 
  13   7  10      180.05      171.90    170.96 o 
  15   7  10      163.75      108.66    124.09 o 
 -20   8  10      540.76      519.08     95.59 o 
 -18   8  10     1283.77     1321.30    118.39 o 
 -16   8  10     1125.40     1370.14    101.75 o 
 -14   8  10     1706.25     1810.17    109.95 o 
 -12   8  10      373.64      368.67     89.19 o 
 -10   8  10       66.89       60.63     48.64 o 
  -8   8  10     1110.64      998.46     73.20 o 
  -6   8  10      982.06     1070.03     67.18 o 
  -4   8  10        0.79       15.64     30.75 o 
  -2   8  10      736.03      700.06     53.98 o 
   0   8  10      186.85      150.78    101.00 o 
   2   8  10       35.56       26.82     23.39 o 
   4   8  10      177.18       93.56     76.42 o 
   6   8  10      218.00      179.76    151.81 o 
   8   8  10      101.02       75.36     78.86 o 
  -5   9  10     1281.02     1323.25    147.22 o 
 -37   1  11        6.04       14.12     24.85 o 
 -35   1  11      722.85      682.47     73.30 o 
 -33   1  11     1885.21     1893.80     78.65 o 
 -31   1  11      633.24      693.36     78.21 o 
 -29   1  11      387.86      354.76     38.55 o 
 -27   1  11     3651.50     3736.87     88.99 o 
 -25   1  11       47.99       41.72     16.20 o 
 -23   1  11      115.72      148.50     41.33 o 
 -21   1  11      625.59      556.40     38.12 o 
 -19   1  11      408.82      403.56     37.23 o 
 -17   1  11      478.42      441.91     30.98 o 
 -15   1  11     6304.83     6581.24     92.61 o 
 -13   1  11       61.18       73.59     26.60 o 
 -11   1  11      164.31      164.07     29.20 o 
  -9   1  11     3325.72     3014.18     57.56 o 
  -7   1  11      885.77      832.79     36.47 o 
  -5   1  11     7035.27     7047.35     90.37 o 
  -3   1  11     2732.80     2709.89     49.46 o 
  -1   1  11      184.34      236.16     24.43 o 
   1   1  11      308.16      289.27     25.73 o 
   3   1  11       28.28       44.24     16.52 o 
   5   1  11     6773.22     6823.40    104.96 o 
   7   1  11     2076.78     2026.03     64.78 o 
   9   1  11      239.78      219.13     59.27 o 
  11   1  11     1793.24     1781.56     63.94 o 
  13   1  11     5939.25     5834.87    101.64 o 
  15   1  11     1987.54     1951.86     60.92 o 
  17   1  11      713.19      751.01     45.92 o 
  19   1  11      179.62      162.68     55.55 o 
  21   1  11      601.89      614.93     64.08 o 
  23   1  11      259.00      198.50    109.89 o 
  25   1  11     1061.61     1430.36    130.68 o 
 -36   2  11     1487.01     1621.70    102.33 o 
 -34   2  11     1238.08     1322.52     72.46 o 
 -32   2  11     1830.97     1936.17     96.15 o 
 -30   2  11       87.76       99.69     36.84 o 
 -28   2  11     2821.96     2963.48     98.86 o 
 -26   2  11     1777.18     1683.56     53.80 o 
 -24   2  11     4431.48     4238.21    104.10 o 
 -22   2  11    10299.71    10436.67    157.76 o 
 -20   2  11     1478.67     1549.43     61.89 o 
 -18   2  11      274.72      294.98     60.79 o 
 -16   2  11      562.64      500.60     33.33 o 
 -14   2  11     2423.28     2306.31     57.18 o 
 -12   2  11      797.67      741.06     36.77 o 
 -10   2  11     5800.38     5825.04     78.61 o 
  -8   2  11     2505.39     2280.97     48.68 o 
  -6   2  11        1.11        3.44     10.13 o 
  -4   2  11     2314.25     2093.67     55.96 o 
  -2   2  11     1713.21     1623.47     41.52 o 
   0   2  11     2234.36     2104.79     44.33 o 
   2   2  11     1925.48     1849.49     43.04 o 
   4   2  11     3900.55     3827.02     73.66 o 
   6   2  11     4542.52     4700.27     80.88 o 
   8   2  11      203.13      162.88     48.91 o 
  10   2  11      413.71      373.44     45.80 o 
  12   2  11     2744.51     2865.27     69.02 o 
  14   2  11      712.15      670.76     45.63 o 
  16   2  11     1443.13     1379.57     52.45 o 
  18   2  11      580.29      542.62     45.20 o 
  20   2  11       16.84       40.26     20.39 o 
  22   2  11     1660.00     1747.08     87.19 o 
  24   2  11       36.51       44.11     39.42 o 
 -35   3  11      357.84      268.77     90.17 o 
 -33   3  11     1178.40     1230.42     74.11 o 
 -31   3  11        0.04       18.92     26.08 o 
 -29   3  11      139.63      122.94     47.67 o 
 -27   3  11       99.67       70.18     27.99 o 
 -25   3  11       28.64       40.00     18.53 o 
 -23   3  11     1650.56     1791.26     60.46 o 
 -21   3  11      142.28      127.93     37.41 o 
 -19   3  11     4014.18     3978.22     89.11 o 
 -17   3  11      752.37      798.79     34.91 o 
 -15   3  11     3087.67     3037.06     62.82 o 
 -13   3  11     5213.56     5378.86     87.86 o 
 -11   3  11       75.86      101.80     33.70 o 
  -9   3  11     5392.19     5261.25     75.39 o 
  -7   3  11      394.76      408.75     20.24 o 
  -5   3  11     2143.78     2203.60     60.50 o 
  -3   3  11     1561.74     1564.92     46.21 o 
  -1   3  11     2882.29     2642.53     62.69 o 
   1   3  11     1985.73     1706.81     48.91 o 
   3   3  11      115.82      106.34     14.59 o 
   5   3  11     1340.34     1095.69     59.20 o 
   7   3  11        7.80       22.51     12.97 o 
   9   3  11     3577.46     3492.38     73.18 o 
  11   3  11     5458.99     5151.37    242.08 o 
  13   3  11       25.15       19.78     13.95 o 
  15   3  11      530.48      439.73     33.47 o 
  17   3  11      102.63      104.96     47.08 o 
  19   3  11       11.75       27.06     23.38 o 
  21   3  11      445.46      462.89     50.37 o 
  23   3  11        2.49       13.72     24.58 o 
 -34   4  11      324.00      351.26     87.97 o 
 -32   4  11     1286.18     1374.59     78.36 o 
 -30   4  11      643.23      581.26     52.78 o 
 -28   4  11       57.35       52.57     22.45 o 
 -26   4  11       11.22       11.82     17.11 o 
 -24   4  11     1579.07     1692.91     66.36 o 
 -22   4  11      636.34      590.35     39.15 o 
 -20   4  11      793.03      794.03     38.97 o 
 -18   4  11      322.09      320.18     33.53 o 
 -16   4  11     1431.10     1287.35     50.82 o 
 -14   4  11     7574.19     7832.87    150.10 o 
 -12   4  11     3672.20     3114.98    148.46 o 
 -10   4  11      916.67      738.79     46.42 o 
  -8   4  11     2518.98     2518.03     42.41 o 
  -6   4  11      667.07      657.40     41.44 o 
  -4   4  11      418.90      389.77     43.24 o 
  -2   4  11     1484.35     1425.19     53.40 o 
   0   4  11      342.76      388.42     43.99 o 
   2   4  11       35.86       43.93     18.48 o 
   4   4  11     1668.31     1601.90     55.35 o 
   6   4  11        7.01       14.74     10.60 o 
   8   4  11      467.17      421.14     33.55 o 
  10   4  11     1063.68     1003.77     51.89 o 
  12   4  11       57.56       62.31     28.23 o 
  14   4  11      418.84      424.63     37.87 o 
  16   4  11     1551.16     1518.10    113.86 o 
  18   4  11      301.27      270.82    136.65 o 
  20   4  11      294.88      322.08     95.46 o 
  22   4  11      152.05      170.58    125.07 o 
 -31   5  11       47.74       31.26     24.87 o 
 -29   5  11        3.17       13.98     20.35 o 
 -27   5  11      998.18      973.54     61.60 o 
 -25   5  11      141.67      114.97     53.11 o 
 -23   5  11       34.73       22.94     22.89 o 
 -21   5  11     2394.71     2462.54     80.80 o 
 -19   5  11      428.36      407.18     40.94 o 
 -17   5  11      288.08      249.97     31.83 o 
 -15   5  11     2760.21     2933.20     93.83 o 
 -13   5  11       96.90      100.73     33.73 o 
 -11   5  11       33.36       39.61     16.93 o 
  -9   5  11     1388.24     1487.72     67.14 o 
  -7   5  11     1385.45     1231.58     55.76 o 
  -5   5  11      518.38      575.00     47.51 o 
  -3   5  11     2650.46     2575.81     75.67 o 
  -1   5  11        6.26        7.43     13.93 o 
   1   5  11     1237.76     1245.30     61.17 o 
   3   5  11      723.80      776.12     38.42 o 
   5   5  11      711.61      711.13     65.60 o 
   7   5  11      151.79      202.04     70.63 o 
   9   5  11       18.36       29.43     21.47 o 
  11   5  11     1357.12     1230.96     67.54 o 
  13   5  11       30.58       20.03     34.53 o 
  15   5  11     1148.35     1164.29    119.71 o 
  17   5  11       80.79       73.01     46.93 o 
  19   5  11     2193.83     2206.04    156.00 o 
 -28   6  11        3.23        2.94     30.54 o 
 -26   6  11      167.05      139.01     92.25 o 
 -24   6  11      550.71      490.38    121.21 o 
 -22   6  11     1825.22     1792.73     83.50 o 
 -20   6  11     2721.79     3073.35    161.15 o 
 -18   6  11       82.91       77.54     32.36 o 
 -16   6  11     1541.45     1536.38     58.36 o 
 -14   6  11      134.57      156.21     55.53 o 
 -12   6  11      475.49      440.53     48.23 o 
 -10   6  11      234.44      251.86     47.77 o 
  -8   6  11       72.36       64.17     31.17 o 
  -6   6  11      236.98      247.00     63.39 o 
  -4   6  11      751.00      762.14     49.77 o 
  -2   6  11     2181.08     2038.54     71.78 o 
   0   6  11      338.41      374.52     78.50 o 
   2   6  11     1657.66     1790.19     85.06 o 
   4   6  11     2873.23     2882.22    109.78 o 
   6   6  11     2691.94     2812.68    104.45 o 
   8   6  11      347.49      280.50     55.96 o 
  10   6  11       14.26       -2.64     40.01 o 
  12   6  11     1647.11     2009.29    114.52 o 
  14   6  11      798.81      780.44     78.78 o 
  16   6  11      663.23      736.29     78.65 o 
 -25   7  11      527.21      498.05     72.41 o 
 -23   7  11       15.85       10.97     20.48 o 
 -21   7  11      235.16      249.68    122.43 o 
 -19   7  11     1129.19     1282.21     95.84 o 
 -17   7  11      224.50      224.01    124.64 o 
 -15   7  11      666.27      564.69     48.52 o 
 -13   7  11      157.19      166.84     61.94 o 
 -11   7  11       87.02       65.68     36.54 o 
  -9   7  11        2.45        5.44     17.27 o 
  -7   7  11      132.34      134.15     58.71 o 
  -5   7  11        1.21        5.25     24.28 o 
  -3   7  11      744.31      680.10     52.52 o 
  -1   7  11      208.30      180.57     81.86 o 
   1   7  11      521.74      543.45     64.31 o 
   3   7  11     1805.16     1947.45     97.12 o 
   5   7  11        0.39       11.71     20.40 o 
   7   7  11      293.42      308.09     83.71 o 
   9   7  11        4.32        8.49     36.12 o 
  11   7  11        7.84       16.04     40.14 o 
  13   7  11       23.94       25.51     33.32 o 
 -18   8  11      178.47      114.40     93.23 o 
 -16   8  11      292.54      251.17    151.91 o 
 -14   8  11     1645.34     1834.09    152.64 o 
 -12   8  11       57.81       68.32     62.83 o 
 -10   8  11       52.90       46.67     39.26 o 
  -8   8  11      180.86      164.52     88.51 o 
  -6   8  11      432.78      455.10     72.92 o 
  -4   8  11      704.00      592.21     60.75 o 
  -2   8  11      635.71      645.64     58.33 o 
   0   8  11     1612.07     1628.35     97.36 o 
   2   8  11       61.05       47.15     35.83 o 
   4   8  11       40.54       39.41     27.88 o 
   6   8  11      132.28       83.20     67.34 o 
 -36   0  12       87.61       25.31     48.89 o 
 -34   0  12     3285.47     3290.04    240.50 o 
 -32   0  12     1841.65     1796.45    111.45 o 
 -30   0  12      212.49      189.97     66.22 o 
 -28   0  12     7374.81     7341.36    246.32 o 
 -26   0  12     1059.08      984.67     78.67 o 
 -24   0  12       44.70       88.72     41.61 o 
 -22   0  12      690.23      636.78     72.59 o 
 -20   0  12     1051.90     1051.61     63.18 o 
 -18   0  12     2778.65     2878.00    111.13 o 
 -16   0  12    10726.69    11130.96    284.73 o 
 -14   0  12      410.71      474.58     36.59 o 
 -12   0  12      675.27      653.97     53.87 o 
 -10   0  12    24459.29    25322.83    504.47 o 
  -8   0  12     1536.81     1749.24     92.06 o 
  -6   0  12      556.25      455.44     37.41 o 
  -4   0  12      686.91      651.46     44.72 o 
  -2   0  12      258.85      264.46     32.38 o 
   0   0  12    49769.25    56947.47    366.97 o 
   2   0  12      234.53      322.32     77.79 o 
   4   0  12     1342.24     1435.93     71.93 o 
   6   0  12     6927.28     6726.83    146.02 o 
   8   0  12     3544.75     3629.39    124.07 o 
  10   0  12     1080.58     1074.29     67.68 o 
  12   0  12     1495.07     1469.09     72.57 o 
  14   0  12    12250.02    12394.58    334.33 o 
  16   0  12     6022.28     5855.64    214.52 o 
  18   0  12      129.16      134.06     73.45 o 
  20   0  12      352.99      338.00     47.41 o 
  22   0  12       27.83       40.00     31.31 o 
  24   0  12       38.04       20.33     43.46 o 
 -37   1  12      888.79      882.94     68.92 o 
 -35   1  12      176.23      134.06     69.48 o 
 -33   1  12      566.70      559.38     49.45 o 
 -31   1  12        7.25       11.25     18.38 o 
 -29   1  12      735.95      825.59     46.17 o 
 -27   1  12     3124.30     3127.41     87.09 o 
 -25   1  12     2397.38     2182.33     73.68 o 
 -23   1  12     4887.48     4854.09     89.99 o 
 -21   1  12     4881.81     5030.99    107.64 o 
 -19   1  12      104.58      186.48     48.24 o 
 -17   1  12       13.59       18.68     14.58 o 
 -15   1  12        5.22       27.62     14.26 o 
 -13   1  12      100.66      123.76     39.23 o 
 -11   1  12        1.31        5.70     14.77 o 
  -9   1  12     4185.71     4447.56     79.94 o 
  -7   1  12       82.84       69.55     25.06 o 
  -5   1  12     4223.78     4194.18     79.44 o 
  -3   1  12     1157.93     1169.15     43.62 o 
  -1   1  12     1859.54     2010.42     50.90 o 
   1   1  12     1397.84     1409.97     48.74 o 
   3   1  12     1686.60     1755.49     59.54 o 
   5   1  12     3596.03     3666.06     75.22 o 
   7   1  12     9735.44     9896.83    136.38 o 
   9   1  12     3150.67     3220.67     84.55 o 
  11   1  12     2283.43     2365.14     62.06 o 
  13   1  12       62.01       55.62     23.25 o 
  15   1  12      296.07      352.50     56.10 o 
  17   1  12     1799.03     1765.19     60.86 o 
  19   1  12      728.72      731.94     49.63 o 
  21   1  12      827.24      694.77     50.82 o 
  23   1  12     1136.51     1195.69     67.85 o 
 -36   2  12       93.88       95.46     60.02 o 
 -34   2  12      170.35      155.47     82.87 o 
 -32   2  12       65.18       37.87     24.72 o 
 -30   2  12      152.71      161.41     57.92 o 
 -28   2  12      548.70      530.10     52.23 o 
 -26   2  12     2183.06     2109.86     67.83 o 
 -24   2  12      205.67      238.33     58.48 o 
 -22   2  12     2691.41     2747.81     68.07 o 
 -20   2  12        1.41        5.87     14.88 o 
 -18   2  12     3107.93     3151.80     69.08 o 
 -16   2  12      136.43      135.64     43.97 o 
 -14   2  12      106.00       96.24     32.39 o 
 -12   2  12      558.08      569.87     29.89 o 
 -10   2  12     2121.14     2281.57     51.71 o 
  -8   2  12      584.25      585.54     29.69 o 
  -6   2  12        0.04        7.00      7.12 o 
  -4   2  12      947.98      836.83     34.13 o 
  -2   2  12        1.35       10.93     11.59 o 
   0   2  12      284.94      282.43     22.74 o 
   2   2  12     1697.64     1827.53     58.41 o 
   4   2  12     1067.38      972.88     43.84 o 
   6   2  12       16.56       22.32     12.48 o 
   8   2  12       17.88       18.58     12.33 o 
  10   2  12        1.22        8.81     12.77 o 
  12   2  12      116.60      139.52     45.76 o 
  14   2  12      353.36      303.25     35.48 o 
  16   2  12       27.92       28.74     16.28 o 
  18   2  12       59.75       70.24     39.11 o 
  20   2  12       86.86       86.73     49.93 o 
  22   2  12       15.41       18.29     26.17 o 
 -35   3  12      586.67      551.85     57.66 o 
 -33   3  12     1348.86     1419.35     76.56 o 
 -31   3  12      144.53      138.64     54.65 o 
 -29   3  12      357.56      319.64     70.03 o 
 -27   3  12      234.80      208.87     82.81 o 
 -25   3  12      377.17      336.20     49.79 o 
 -23   3  12       39.51       34.33     17.02 o 
 -21   3  12     6800.49     7081.14    153.86 o 
 -19   3  12      323.58      348.31     62.73 o 
 -17   3  12      244.60      296.75     67.49 o 
 -15   3  12     2350.19     2307.13     71.42 o 
 -13   3  12     1730.84     1749.82     48.40 o 
 -11   3  12     9244.01     8726.03    350.78 o 
  -9   3  12       56.90       51.70     21.06 o 
  -7   3  12      199.28      175.81     18.99 o 
  -5   3  12     2755.77     2647.37     64.06 o 
  -3   3  12      118.52      125.28     17.53 o 
  -1   3  12       96.33      145.59     17.61 o 
   1   3  12       10.93       16.09      8.95 o 
   3   3  12      264.25      228.76     24.37 o 
   5   3  12      115.32      103.31     33.69 o 
   7   3  12        1.00       10.41     12.90 o 
   9   3  12     3864.14     3694.09     95.06 o 
  11   3  12       16.72       10.51     15.61 o 
  13   3  12       75.96       43.41     21.15 o 
  15   3  12       89.46       87.80     46.35 o 
  17   3  12     1500.60     1542.11     77.03 o 
  19   3  12      202.90      222.48     55.41 o 
  21   3  12       65.13       27.38     30.51 o 
 -32   4  12      322.74      259.54     67.62 o 
 -30   4  12     2101.57     2222.32     92.62 o 
 -28   4  12      700.60      700.01     56.98 o 
 -26   4  12     1738.44     1840.72     80.42 o 
 -24   4  12      305.63      234.61     82.78 o 
 -22   4  12      103.35      103.04     36.94 o 
 -20   4  12     2862.07     2769.58     69.93 o 
 -18   4  12      838.37      928.03     45.40 o 
 -16   4  12     3921.14     4084.20     80.65 o 
 -14   4  12       41.02       33.25     12.52 o 
 -12   4  12       23.95       14.48     13.15 o 
 -10   4  12    10162.58    10118.02    186.19 o 
  -8   4  12     1521.76     1546.55     48.21 o 
  -6   4  12      156.69      121.95     13.39 o 
  -4   4  12     1367.43     1532.92     66.89 o 
  -2   4  12      406.10      444.86     57.48 o 
   0   4  12     1436.50     1226.60     76.94 o 
   2   4  12      404.79      347.54     24.43 o 
   4   4  12      261.39      186.66     21.60 o 
   6   4  12       55.01       69.46     28.25 o 
   8   4  12      586.45      588.06     48.34 o 
  10   4  12      240.87      227.83     81.99 o 
  12   4  12      380.46      313.05     54.66 o 
  14   4  12      435.34      389.17    181.20 o 
  16   4  12      157.11      142.86    107.91 o 
  18   4  12     1005.22     1308.14    108.26 o 
  20   4  12        0.00       11.73     29.97 o 
 -31   5  12     1342.45     1207.38     86.79 o 
 -29   5  12       54.63       55.13     30.69 o 
 -27   5  12      266.16      260.50     88.15 o 
 -25   5  12     1598.98     1665.04     70.18 o 
 -23   5  12      329.33      280.99     49.99 o 
 -21   5  12     1951.46     1929.04     61.50 o 
 -19   5  12      302.51      267.43     38.87 o 
 -17   5  12     2401.14     1961.81    255.90 o 
 -15   5  12      236.00      238.06     27.03 o 
 -13   5  12     1249.41     1261.81     54.08 o 
 -11   5  12     1006.53     1065.18     50.55 o 
  -9   5  12       73.40       38.23     18.05 o 
  -7   5  12     1724.32     1670.61     67.83 o 
  -5   5  12      411.64      403.57     51.02 o 
  -3   5  12     2081.62     2055.40     74.95 o 
  -1   5  12      265.49      238.89     74.63 o 
   1   5  12      755.97      731.43     50.30 o 
   3   5  12      339.73      347.11     44.76 o 
   5   5  12      849.33      775.60     69.07 o 
   7   5  12      512.04      568.26     60.88 o 
   9   5  12      605.33      632.62     54.06 o 
  11   5  12       24.07       32.68     29.04 o 
  13   5  12       75.51       62.59     51.36 o 
  15   5  12      159.10      121.85    102.94 o 
  17   5  12       14.61       15.73     36.48 o 
 -28   6  12      184.63      111.53     95.11 o 
 -26   6  12        4.30        6.27     32.19 o 
 -24   6  12      611.61      655.07     83.31 o 
 -22   6  12        0.09       11.30     19.14 o 
 -20   6  12      392.25      430.15     82.93 o 
 -18   6  12      799.11      805.12     47.66 o 
 -16   6  12      637.70      632.24     43.59 o 
 -14   6  12      811.11      795.11     49.50 o 
 -12   6  12      452.22      445.27     59.35 o 
 -10   6  12      398.05      450.19     50.41 o 
  -8   6  12      318.17      369.30     63.85 o 
  -6   6  12     1612.60     1547.56     66.89 o 
  -4   6  12      340.61      336.16     43.91 o 
  -2   6  12      877.86      896.59     60.07 o 
   0   6  12      345.09      306.04    128.20 o 
   2   6  12     1124.93     1159.91     69.82 o 
   4   6  12        3.49       19.70     28.26 o 
   6   6  12       93.51      113.22     42.94 o 
   8   6  12        1.61        6.92     19.25 o 
  10   6  12       18.95       24.24     36.50 o 
  12   6  12      218.82      153.19    114.84 o 
  14   6  12       38.38       44.99     32.46 o 
 -23   7  12       92.15       66.53     47.51 o 
 -21   7  12     3071.16     3273.56    183.53 o 
 -19   7  12      399.97      415.17     94.11 o 
 -17   7  12      175.45      120.57     74.60 o 
 -15   7  12     1394.60     1424.12     67.68 o 
 -13   7  12      640.67      636.74     58.30 o 
 -11   7  12     1397.25     1312.38     59.45 o 
  -9   7  12        6.31       14.49     17.85 o 
  -7   7  12      746.70      769.57     61.63 o 
  -5   7  12       10.54       15.01     26.35 o 
  -3   7  12     2188.74     2155.55    111.74 o 
  -1   7  12       33.48       41.51     38.10 o 
   1   7  12       49.50       63.35     39.94 o 
   3   7  12      674.41      639.27     60.71 o 
   5   7  12      324.07      322.48     46.17 o 
   7   7  12     1828.02     2095.57    134.65 o 
   9   7  12      628.34      630.75     80.84 o 
  11   7  12        7.34       15.51     32.00 o 
 -16   8  12      450.62      465.02    126.80 o 
 -14   8  12      634.66      691.74     98.33 o 
 -12   8  12        3.49        9.78     21.49 o 
 -10   8  12     1790.55     1509.76    171.03 o 
  -8   8  12      336.90      410.05     48.32 o 
  -6   8  12        4.67        9.07     19.82 o 
  -4   8  12      114.23       94.17     67.23 o 
  -2   8  12       80.88       50.28     38.33 o 
   0   8  12      779.92      774.33     67.85 o 
   2   8  12      612.26      692.58     60.19 o 
   4   8  12       57.07       41.00     43.53 o 
 -35   1  13     2148.07     2173.79    124.74 o 
 -33   1  13       83.09       70.03     32.37 o 
 -31   1  13       54.32       61.56     30.84 o 
 -29   1  13      881.88      921.16     70.84 o 
 -27   1  13      111.53      161.61     48.89 o 
 -25   1  13      253.63      264.84     64.87 o 
 -23   1  13     2547.55     2650.77     78.25 o 
 -21   1  13      158.26      181.92     44.41 o 
 -19   1  13      304.16      379.51     71.45 o 
 -17   1  13     6874.17     6686.19     98.96 o 
 -15   1  13     4018.77     4124.60     80.79 o 
 -13   1  13      259.23      239.67     31.52 o 
 -11   1  13      553.77      487.80     37.04 o 
  -9   1  13      347.28      332.50     23.87 o 
  -7   1  13      813.83      816.83     35.01 o 
  -5   1  13     1201.89     1217.06     45.41 o 
  -3   1  13     3310.71     3119.09     74.51 o 
  -1   1  13        3.94       21.06     16.20 o 
   1   1  13     3791.66     3558.65     79.66 o 
   3   1  13      563.01      559.85     44.47 o 
   5   1  13     3220.58     3240.87     84.04 o 
   7   1  13     3050.28     3109.24     74.57 o 
   9   1  13     3881.75     3770.62     80.46 o 
  11   1  13     2917.56     3068.82     79.27 o 
  13   1  13     1267.27     1330.32     49.22 o 
  15   1  13      171.98      182.63     65.53 o 
  17   1  13      522.41      635.28     66.40 o 
  19   1  13      541.90      427.70     38.88 o 
  21   1  13        1.86       12.86     19.58 o 
  23   1  13      544.68      562.52    100.69 o 
 -36   2  13     1780.59     1894.61    128.62 o 
 -34   2  13      110.23      121.72     63.71 o 
 -32   2  13       29.01       22.60     21.61 o 
 -30   2  13      834.23      641.07     73.00 o 
 -28   2  13     4386.46     4587.21    112.42 o 
 -26   2  13     1467.13     1323.77     53.11 o 
 -24   2  13        1.80       15.87     17.24 o 
 -22   2  13     3332.92     3580.08     98.50 o 
 -20   2  13     1223.40     1192.18     50.78 o 
 -18   2  13     4820.88     4995.09    107.28 o 
 -16   2  13     4688.52     4805.50    100.32 o 
 -14   2  13     2750.24     2738.77     59.95 o 
 -12   2  13    10950.96    10614.55    151.00 o 
 -10   2  13     4247.00     4324.20    103.46 o 
  -8   2  13     4728.07     4955.71     88.57 o 
  -6   2  13      569.20      497.76     34.70 o 
  -4   2  13    13342.22    13360.46    171.56 o 
  -2   2  13     2050.81     2113.63     75.27 o 
   0   2  13      625.47      588.24     38.10 o 
   2   2  13     1316.18     1125.88     41.68 o 
   4   2  13     1736.42     1842.86     68.60 o 
   6   2  13      740.56      808.44     48.49 o 
   8   2  13      206.97      202.41     31.43 o 
  10   2  13       83.21       65.67     26.47 o 
  12   2  13     3492.31     3873.85    110.42 o 
  14   2  13      947.85      894.19     49.72 o 
  16   2  13      917.21     1126.66     48.24 o 
  18   2  13      179.29       86.68     62.20 o 
  20   2  13      864.80      806.00     67.00 o 
  22   2  13      918.58     1057.16     70.69 o 
 -33   3  13     2124.94     2142.90    114.54 o 
 -31   3  13     1447.87     1522.70     82.03 o 
 -29   3  13       23.23       15.43     19.06 o 
 -27   3  13      686.66      709.09     67.34 o 
 -25   3  13       27.73       22.46     12.05 o 
 -23   3  13     4191.52     4209.65     93.78 o 
 -21   3  13      135.43      143.89     44.68 o 
 -19   3  13      995.47      994.51     45.86 o 
 -17   3  13     2752.11     2648.05     62.37 o 
 -15   3  13     4399.20     4407.53    103.02 o 
 -13   3  13       82.39       72.68     25.06 o 
 -11   3  13     5596.97     5263.76    100.85 o 
  -9   3  13     2777.84     2566.46     52.25 o 
  -7   3  13     4203.20     4108.83     64.78 o 
  -5   3  13     2879.22     2656.93     93.83 o 
  -3   3  13       65.85       61.61     20.77 o 
  -1   3  13       52.01       57.33     19.97 o 
   1   3  13     2631.47     2641.32     76.98 o 
   3   3  13        0.10        3.00     10.48 o 
   5   3  13      568.02      460.65     33.70 o 
   7   3  13     3728.53     3701.31     93.52 o 
   9   3  13     3620.10     3528.08     85.22 o 
  11   3  13     1109.34     1222.38     45.51 o 
  13   3  13      563.09      489.55     42.43 o 
  15   3  13      423.65      372.24     45.48 o 
  17   3  13     2185.16     2509.98    106.45 o 
  19   3  13      651.93      582.32     72.59 o 
  21   3  13       48.71       41.41     32.88 o 
 -32   4  13        6.93        6.93     20.56 o 
 -30   4  13      131.18       81.85     49.01 o 
 -28   4  13       28.45       22.43     25.39 o 
 -26   4  13     1302.10     1335.34     68.85 o 
 -24   4  13      617.84      673.02     55.70 o 
 -22   4  13      333.34      282.63     77.41 o 
 -20   4  13      679.18      652.65     46.74 o 
 -18   4  13      728.68      643.74     47.43 o 
 -16   4  13       42.09       39.08     17.44 o 
 -14   4  13     1474.18     1362.81     52.86 o 
 -12   4  13      158.16      150.13     42.50 o 
 -10   4  13     1021.52     1018.13     40.17 o 
  -8   4  13       15.00       11.72      9.53 o 
  -6   4  13      166.91      176.20     15.48 o 
  -4   4  13     2639.53     2371.69     66.64 o 
  -2   4  13      383.17      376.66     41.80 o 
   0   4  13      980.47      739.79     44.71 o 
   2   4  13     1123.36     1071.12     54.51 o 
   4   4  13        0.47       12.82     15.57 o 
   6   4  13       18.31       38.15     22.89 o 
   8   4  13     3327.19     3115.09    159.52 o 
  10   4  13     2151.21     2085.70     95.82 o 
  12   4  13     1169.47     1062.30     85.47 o 
  14   4  13       14.01       46.49     37.39 o 
  16   4  13       28.51       20.41     28.78 o 
  18   4  13     1467.25     1552.26    176.47 o 
 -29   5  13       61.91       68.40     37.78 o 
 -27   5  13       12.67        7.91     19.89 o 
 -25   5  13       75.00       73.73     39.71 o 
 -23   5  13     1631.70     1828.23     94.37 o 
 -21   5  13     1560.53     1670.99     70.13 o 
 -19   5  13       38.78       49.68     24.93 o 
 -17   5  13      376.61      399.92     47.66 o 
 -15   5  13      112.14      143.31     49.15 o 
 -13   5  13     2357.11     2372.44     77.59 o 
 -11   5  13      470.32      516.33     55.76 o 
  -9   5  13        1.56       14.06     15.47 o 
  -7   5  13       32.12       29.15     17.39 o 
  -5   5  13       18.11       29.14     19.20 o 
  -3   5  13      132.48      132.00     52.69 o 
  -1   5  13       45.14       46.50     22.97 o 
   1   5  13      546.56      583.99     52.64 o 
   3   5  13       87.29      108.21     49.76 o 
   5   5  13     3402.92     3336.12    128.40 o 
   7   5  13     1526.85     1636.99     86.28 o 
   9   5  13       66.35      113.56     54.61 o 
  11   5  13      404.39      443.70     49.42 o 
  13   5  13      902.06      917.68     95.71 o 
  15   5  13      148.72      121.65    118.62 o 
  17   5  13      167.29      186.39    140.66 o 
 -26   6  13       77.22       68.15     43.22 o 
 -24   6  13       34.20       34.33     33.46 o 
 -22   6  13     1315.67     1567.53     81.10 o 
 -20   6  13       51.27       77.35     45.27 o 
 -18   6  13     2152.25     2238.40    120.47 o 
 -16   6  13       42.84       24.31     15.68 o 
 -14   6  13      523.02      503.41     45.10 o 
 -12   6  13      116.74      146.10     52.16 o 
 -10   6  13      143.45      164.74     60.06 o 
  -8   6  13     1642.70     1598.09     69.34 o 
  -6   6  13     1663.30     1714.30     72.89 o 
  -4   6  13      295.56      294.10     96.70 o 
  -2   6  13      821.94      922.55     61.05 o 
   0   6  13      149.34      186.39     57.51 o 
   2   6  13     1007.43      954.97     61.79 o 
   4   6  13     2621.54     2882.71    138.47 o 
   6   6  13       68.59       60.46     38.45 o 
   8   6  13       54.13       62.44     45.78 o 
  10   6  13       25.49       42.82     34.99 o 
  12   6  13      856.46      893.95     85.88 o 
  14   6  13      630.25      596.25     83.59 o 
 -23   7  13        0.46        6.46     34.31 o 
 -21   7  13      349.78      237.20    125.52 o 
 -19   7  13      254.93      242.43    155.20 o 
 -17   7  13      295.02      239.38     46.93 o 
 -15   7  13     3314.11     3499.27    127.96 o 
 -13   7  13       75.63       67.38     38.43 o 
 -11   7  13        1.55        7.40     13.70 o 
  -9   7  13      150.32      144.59     77.79 o 
  -7   7  13     2588.46     2778.63    117.02 o 
  -5   7  13      821.16      959.48     79.95 o 
  -3   7  13        5.51       11.03     18.67 o 
  -1   7  13      163.30      203.80    110.07 o 
   1   7  13      460.23      430.72     82.81 o 
   3   7  13      698.10      764.24     60.69 o 
   5   7  13      122.69      138.67     99.41 o 
   7   7  13      116.18       97.35     73.31 o 
   9   7  13      677.66      805.21     92.19 o 
 -14   8  13      278.20      333.13    158.61 o 
 -12   8  13       49.10       44.71     36.44 o 
 -10   8  13      540.77      406.99     58.19 o 
  -8   8  13      155.94       94.91     81.84 o 
  -6   8  13      306.26      198.51    103.48 o 
  -4   8  13      167.27      126.59     76.70 o 
  -2   8  13        3.82        8.45     23.41 o 
   0   8  13        0.57        9.76     25.92 o 
 -36   0  14      188.48      232.20    198.11 o 
 -34   0  14      186.31      108.83     99.63 o 
 -32   0  14      780.69      751.54     94.16 o 
 -30   0  14     2575.40     2658.41    132.29 o 
 -28   0  14      428.25      426.72     68.18 o 
 -26   0  14       13.80       19.69     19.03 o 
 -24   0  14     1195.29     1212.68     80.24 o 
 -22   0  14      265.32      290.03     75.80 o 
 -20   0  14      259.39      280.25     84.73 o 
 -18   0  14     5425.62     5373.05    157.48 o 
 -16   0  14      613.93      522.74     46.20 o 
 -14   0  14     6084.11     6391.57    138.35 o 
 -12   0  14     3642.43     3814.14    101.26 o 
 -10   0  14      185.04      295.05     77.55 o 
  -8   0  14     5968.58     5894.62    140.83 o 
  -6   0  14     8513.53     8241.54    172.68 o 
  -4   0  14      430.72      391.23     38.08 o 
  -2   0  14     1252.91     1133.99     75.90 o 
   0   0  14      453.67      482.85     55.43 o 
   2   0  14    19916.39    19514.49    454.16 o 
   4   0  14    20100.57    21260.08    373.08 o 
   6   0  14    12278.97    12803.38    242.15 o 
   8   0  14     2942.12     2696.58    110.67 o 
  10   0  14       91.43       39.05     24.34 o 
  12   0  14     1148.59     1085.49     79.97 o 
  14   0  14     1451.49     1657.11     94.27 o 
  16   0  14      153.85      116.03     90.87 o 
  18   0  14      988.84      874.39     67.58 o 
  20   0  14      144.78       66.95     55.15 o 
 -35   1  14      897.33      847.62     75.36 o 
 -33   1  14        0.00        9.93     15.27 o 
 -31   1  14      155.00      161.05     63.81 o 
 -29   1  14     1420.18     1444.89     55.52 o 
 -27   1  14     1595.14     1592.28     64.81 o 
 -25   1  14        6.08       12.41     16.72 o 
 -23   1  14      170.50      184.07     47.17 o 
 -21   1  14      422.40      415.52     45.80 o 
 -19   1  14     2301.94     2193.95     65.61 o 
 -17   1  14     3738.85     3667.63     87.61 o 
 -15   1  14      534.68      538.14     38.00 o 
 -13   1  14      101.26      151.76     43.89 o 
 -11   1  14       21.03       50.49     18.88 o 
  -9   1  14     1771.95     1622.78     55.54 o 
  -7   1  14     4062.93     4069.07     78.99 o 
  -5   1  14     3742.70     3704.86     75.53 o 
  -3   1  14     7093.87     7045.94    104.27 o 
  -1   1  14      726.38      711.74     44.87 o 
   1   1  14    10744.20    11064.28    195.05 o 
   3   1  14       23.26       22.11     16.40 o 
   5   1  14     5173.70     5153.18     96.76 o 
   7   1  14     5330.95     5130.79    125.86 o 
   9   1  14     2252.59     2407.21     69.69 o 
  11   1  14      202.52      203.76     70.27 o 
  13   1  14      606.96      460.53     61.24 o 
  15   1  14      205.13      237.51     58.02 o 
  17   1  14      154.93      127.29     56.02 o 
  19   1  14       19.62       13.79     20.83 o 
  21   1  14      294.81      289.93     78.37 o 
 -34   2  14        2.48       10.09     25.03 o 
 -32   2  14      396.33      344.92     57.97 o 
 -30   2  14      472.34      501.16     71.13 o 
 -28   2  14      419.44      356.29     51.56 o 
 -26   2  14       25.13       30.95     18.45 o 
 -24   2  14     3616.03     3702.08    103.63 o 
 -22   2  14       10.42       13.49     13.69 o 
 -20   2  14      270.91      275.57     59.23 o 
 -18   2  14      602.42      565.46     55.44 o 
 -16   2  14      436.14      351.06     37.75 o 
 -14   2  14     1254.70     1186.73     50.03 o 
 -12   2  14     1388.43     1314.06     47.73 o 
 -10   2  14      593.34      559.89     33.23 o 
  -8   2  14        4.26        4.73     13.62 o 
  -6   2  14        9.30       21.19     13.39 o 
  -4   2  14      668.59      628.54     36.29 o 
  -2   2  14     2262.50     2183.11     77.46 o 
   0   2  14     3156.45     3099.58     80.21 o 
   2   2  14     2332.30     2269.16     78.05 o 
   4   2  14      684.74      644.62     41.32 o 
   6   2  14      685.54      710.11     49.12 o 
   8   2  14      219.61      231.65     43.87 o 
  10   2  14       22.77        9.82     12.82 o 
  12   2  14      440.36      345.20     46.91 o 
  14   2  14        0.29        8.16     14.58 o 
  16   2  14      169.32      139.46     76.36 o 
  18   2  14       54.31       47.06     24.38 o 
  20   2  14        5.64       12.39     19.20 o 
 -33   3  14       82.95       53.32     31.04 o 
 -31   3  14       25.19       17.21     21.27 o 
 -29   3  14     3997.96     3847.17    138.74 o 
 -27   3  14      211.79      186.90     71.84 o 
 -25   3  14     1064.10     1122.35     48.40 o 
 -23   3  14        1.95       -3.55     19.98 o 
 -21   3  14        0.77        6.83     15.83 o 
 -19   3  14     2587.62     2593.06     79.88 o 
 -17   3  14      554.17      614.22     41.87 o 
 -15   3  14       38.70       39.72     17.20 o 
 -13   3  14      143.02      145.58     42.00 o 
 -11   3  14     1804.49     2010.37     70.46 o 
  -9   3  14      703.78      544.27     35.55 o 
  -7   3  14      934.92      903.36     36.86 o 
  -5   3  14     1382.48     1372.28     56.62 o 
  -3   3  14       63.98       27.96     12.55 o 
  -1   3  14     2799.64     2789.35     63.30 o 
   1   3  14     1005.83      894.73     43.77 o 
   3   3  14      956.63      962.64     43.00 o 
   5   3  14       36.97       12.20     13.76 o 
   7   3  14       31.04       13.30     10.15 o 
   9   3  14     2316.92     2458.56     72.91 o 
  11   3  14      344.89      274.25     39.21 o 
  13   3  14      206.26      131.34     66.30 o 
  15   3  14      344.23      402.47     51.04 o 
  17   3  14       15.93       23.28     34.44 o 
  19   3  14      312.46      314.10    101.99 o 
 -32   4  14      396.55      364.76     82.17 o 
 -30   4  14     3959.88     4068.72    133.41 o 
 -28   4  14      448.59      356.16     61.24 o 
 -26   4  14       21.07       22.93     17.50 o 
 -24   4  14     5272.70     5718.01    143.70 o 
 -22   4  14      719.89      782.46     43.47 o 
 -20   4  14     1419.33     1438.65     48.02 o 
 -18   4  14     1309.48     1298.35     47.89 o 
 -16   4  14      323.24      354.48     39.69 o 
 -14   4  14     2831.67     2942.20     79.18 o 
 -12   4  14      257.78      269.43     29.86 o 
 -10   4  14       93.25      111.54     27.87 o 
  -8   4  14      201.52      195.15     23.10 o 
  -6   4  14      160.33      162.71     60.13 o 
  -4   4  14      177.78      272.84     74.10 o 
  -2   4  14      666.45      701.00     49.25 o 
   0   4  14      168.49      183.68     56.02 o 
   2   4  14     1699.32     1572.28     61.58 o 
   4   4  14     2544.48     2553.92     91.74 o 
   6   4  14      386.08      408.89     54.38 o 
   8   4  14      321.43      330.36     62.11 o 
  10   4  14      683.40      829.80     64.47 o 
  12   4  14     1118.52     1088.59     71.55 o 
  14   4  14      196.92      163.62    113.48 o 
  16   4  14      557.72      698.01     80.74 o 
 -29   5  14      315.71      308.99     74.65 o 
 -27   5  14       96.58       67.73     53.62 o 
 -25   5  14      125.83       90.42     56.74 o 
 -23   5  14      149.66      124.10     58.33 o 
 -21   5  14     1303.59     1292.78     55.12 o 
 -19   5  14      687.86      704.06     57.30 o 
 -17   5  14     1848.01     1848.56     70.06 o 
 -15   5  14       25.44       33.00     18.27 o 
 -13   5  14      198.52      209.78     84.39 o 
 -11   5  14      479.31      526.87     44.48 o 
  -9   5  14     2156.88     2172.09     82.11 o 
  -7   5  14      346.77      312.70     63.49 o 
  -5   5  14      478.47      415.00     47.31 o 
  -3   5  14      172.75      180.87     73.54 o 
  -1   5  14      128.98      184.39     62.83 o 
   1   5  14      830.70      698.69    111.45 o 
   3   5  14     1177.18     1054.75     73.88 o 
   5   5  14     1982.25     2003.71     94.41 o 
   7   5  14      401.16      397.41     80.60 o 
   9   5  14      204.46      187.08    115.99 o 
  11   5  14      664.86      718.29    117.02 o 
  13   5  14      473.03      488.78     68.21 o 
  15   5  14     1693.50     1946.60    171.01 o 
 -26   6  14      876.18      965.41     80.47 o 
 -24   6  14      159.97      124.33     86.21 o 
 -22   6  14     2525.59     2486.16    116.82 o 
 -20   6  14      285.73      296.02    132.32 o 
 -18   6  14      547.76      498.06     48.24 o 
 -16   6  14        0.09        9.72     16.62 o 
 -14   6  14      410.42      407.12     58.98 o 
 -12   6  14       92.39       65.77     39.23 o 
 -10   6  14      283.17      295.31     74.88 o 
  -8   6  14       32.64       17.82     16.13 o 
  -6   6  14      163.28      148.84     59.91 o 
  -4   6  14      505.85      495.30     73.98 o 
  -2   6  14      919.35      934.39     61.11 o 
   0   6  14      708.19      748.83     58.79 o 
   2   6  14      372.03      414.42     51.05 o 
   4   6  14      362.62      324.53     56.12 o 
   6   6  14      166.25      164.34     84.86 o 
   8   6  14       44.05       23.45     23.03 o 
  10   6  14      126.15       66.64     65.63 o 
 -21   7  14      507.57      580.91     76.50 o 
 -19   7  14      211.33      161.49    115.67 o 
 -17   7  14       46.53       43.97     31.90 o 
 -15   7  14        3.11        9.87     16.03 o 
 -13   7  14       16.91       19.05     20.95 o 
 -11   7  14      982.11      880.28     74.79 o 
  -9   7  14      132.24       87.48     68.25 o 
  -7   7  14      598.71      562.89     59.97 o 
  -5   7  14     4241.38     4524.30    140.21 o 
  -3   7  14       47.80       48.44     36.00 o 
  -1   7  14       40.61       43.80     24.93 o 
   1   7  14      282.48      274.63    113.59 o 
   3   7  14        0.52        6.02     22.23 o 
   5   7  14      675.23      760.61     79.86 o 
 -10   8  14       17.74        9.84     17.58 o 
  -8   8  14      397.83      444.04     48.93 o 
  -6   8  14      290.19      221.14     74.51 o 
 -35   1  15       76.19       89.96     49.11 o 
 -33   1  15       53.76       34.68     21.02 o 
 -31   1  15     2965.94     3020.72    107.15 o 
 -29   1  15      287.12      243.08     86.85 o 
 -27   1  15       27.32       34.37     17.31 o 
 -25   1  15     2179.25     2012.35     73.75 o 
 -23   1  15     2221.62     2307.10     68.72 o 
 -21   1  15      350.12      330.51     60.89 o 
 -19   1  15       24.64       33.27     16.33 o 
 -17   1  15      106.69      123.48     40.10 o 
 -15   1  15     1403.80     1381.96     55.58 o 
 -13   1  15     2482.98     2636.95     69.51 o 
 -11   1  15     1481.39     1326.45     61.04 o 
  -9   1  15     1802.91     1751.48     61.93 o 
  -7   1  15      240.63      257.16     59.41 o 
  -5   1  15       44.04       65.23     21.87 o 
  -3   1  15     7082.10     7295.00    141.21 o 
  -1   1  15      637.04      715.58     41.94 o 
   1   1  15     3974.45     3537.77    244.67 o 
   3   1  15      183.30      276.40     50.15 o 
   5   1  15      372.22      312.68     54.01 o 
   7   1  15      115.66       86.14     37.26 o 
   9   1  15        7.88       27.42     14.69 o 
  11   1  15       55.25       60.52     27.00 o 
  13   1  15      321.89      262.31     77.97 o 
  15   1  15      408.79      325.81     58.13 o 
  17   1  15      569.49      528.45     39.58 o 
  19   1  15      556.20      482.83     41.90 o 
 -34   2  15      273.89      270.82     68.92 o 
 -32   2  15      103.53       92.70     47.76 o 
 -30   2  15     2032.28     2094.24     95.01 o 
 -28   2  15      127.11       99.53     36.59 o 
 -26   2  15      677.99      630.69     45.97 o 
 -24   2  15      226.51      207.63     59.07 o 
 -22   2  15     1774.40     1769.10     58.06 o 
 -20   2  15     3745.75     3696.49     98.15 o 
 -18   2  15     2830.64     3003.08     83.28 o 
 -16   2  15      948.20      863.62     42.56 o 
 -14   2  15       44.32       33.67     17.83 o 
 -12   2  15     1245.81     1208.71     54.51 o 
 -10   2  15     1072.64     1075.46     49.87 o 
  -8   2  15     2510.21     2538.36     78.01 o 
  -6   2  15     4131.35     4091.48    103.94 o 
  -4   2  15     1372.79     1348.69     54.60 o 
  -2   2  15      350.21      432.30     48.71 o 
   0   2  15     2194.73     2138.94     70.70 o 
   2   2  15      373.51      422.06     33.48 o 
   4   2  15      233.22      149.40     31.61 o 
   6   2  15      144.33      114.92     40.03 o 
   8   2  15      481.95      506.38     53.07 o 
  10   2  15      179.27      139.10     55.54 o 
  12   2  15     1231.91     1250.52     51.75 o 
  14   2  15     1817.12     1917.34     67.81 o 
  16   2  15     1419.47     1496.01     77.59 o 
  18   2  15       35.58       38.51     42.99 o 
 -33   3  15       13.89       13.08     17.14 o 
 -31   3  15      808.79      825.83     60.99 o 
 -29   3  15      149.56      133.51     73.66 o 
 -27   3  15        7.92       13.65     14.62 o 
 -25   3  15     1072.82     1046.09     56.95 o 
 -23   3  15     1160.39     1141.05     50.03 o 
 -21   3  15      341.53      348.38     63.02 o 
 -19   3  15      116.40      145.66     53.08 o 
 -17   3  15     2536.99     2467.46     74.30 o 
 -15   3  15     2080.38     2013.06     64.46 o 
 -13   3  15        0.65        7.98     12.81 o 
 -11   3  15      445.47      384.78     34.83 o 
  -9   3  15      303.22      232.90     31.15 o 
  -7   3  15     6428.69     6069.20     99.08 o 
  -5   3  15      167.11      125.43     35.26 o 
  -3   3  15      344.42      438.30     45.75 o 
  -1   3  15      100.01       50.56     22.93 o 
   1   3  15      156.78      158.56     31.70 o 
   3   3  15     1144.84     1146.96     54.18 o 
   5   3  15      228.35      199.96     38.18 o 
   7   3  15     1205.23     1063.06     46.88 o 
   9   3  15      172.02      197.50     35.04 o 
  11   3  15      127.67      114.53     64.27 o 
  13   3  15      150.09      106.89     73.07 o 
  15   3  15       89.28       94.58     85.13 o 
  17   3  15      338.54      309.95     72.80 o 
 -30   4  15      179.79      137.94     66.34 o 
 -28   4  15      535.23      468.68     54.77 o 
 -26   4  15        0.56        0.05     22.27 o 
 -24   4  15      539.64      526.49     45.53 o 
 -22   4  15       28.33       40.57     18.64 o 
 -20   4  15        1.26        7.93     10.91 o 
 -18   4  15      747.63      746.63     41.69 o 
 -16   4  15      619.64      549.24     36.43 o 
 -14   4  15       26.39       22.84     15.14 o 
 -12   4  15      732.99      720.22     54.28 o 
 -10   4  15      194.11      162.14     59.30 o 
  -8   4  15     1033.51      919.95     50.77 o 
  -6   4  15      129.17      155.82     58.29 o 
  -4   4  15      138.58      148.01     52.85 o 
  -2   4  15     1069.12      876.26     48.33 o 
   0   4  15     1731.44     1665.31     69.85 o 
   2   4  15      194.19      176.23     56.90 o 
   4   4  15      268.11      243.88     82.30 o 
   6   4  15      134.87       71.10     37.56 o 
   8   4  15      403.40      377.58     67.04 o 
  10   4  15      289.62      290.32     56.59 o 
  12   4  15      218.96      167.27    125.99 o 
  14   4  15       18.08       17.50     23.90 o 
 -29   5  15      362.78      451.91     53.73 o 
 -27   5  15      124.49       78.97     64.38 o 
 -25   5  15       80.44       64.42     44.67 o 
 -23   5  15       32.72       21.55     16.55 o 
 -21   5  15        0.76        8.92     12.96 o 
 -19   5  15       35.63       28.68     19.82 o 
 -17   5  15      670.95      724.99     55.99 o 
 -15   5  15      191.44      186.87     74.80 o 
 -13   5  15     1496.70     1423.77     60.83 o 
 -11   5  15      199.76      196.17     79.90 o 
  -9   5  15      759.19      734.03     51.96 o 
  -7   5  15      391.10      506.51     78.95 o 
  -5   5  15      231.64      223.47     67.86 o 
  -3   5  15     2194.23     2194.11     79.02 o 
  -1   5  15     2005.77     1984.71     80.79 o 
   1   5  15     1956.79     1819.77     96.04 o 
   3   5  15      660.74      825.28     78.92 o 
   5   5  15        2.87       12.66     25.12 o 
   7   5  15      571.08      632.01     61.60 o 
   9   5  15      286.12      226.30     55.32 o 
  11   5  15      190.70       97.45     84.61 o 
  13   5  15      279.96      166.96    148.25 o 
 -24   6  15      430.78      387.60     53.38 o 
 -22   6  15      682.60      597.92     64.18 o 
 -20   6  15      157.98      168.47     86.23 o 
 -18   6  15      764.43      862.44     51.53 o 
 -16   6  15      556.62      504.23     51.30 o 
 -14   6  15      395.32      316.37     45.51 o 
 -12   6  15     1247.87     1223.87     67.48 o 
 -10   6  15     2299.11     2353.51     96.87 o 
  -8   6  15      121.03      128.80     58.22 o 
  -6   6  15      348.26      366.64     74.25 o 
  -4   6  15      348.43      266.13    115.71 o 
  -2   6  15      487.53      468.12     74.41 o 
   0   6  15       33.58       32.23     42.28 o 
   2   6  15       39.86       38.32     22.37 o 
   4   6  15      507.79      559.70     55.60 o 
   6   6  15      183.11      138.90     89.58 o 
   8   6  15      830.28      894.59    116.33 o 
 -19   7  15      172.60      125.52     91.70 o 
 -17   7  15      357.92      426.75     63.19 o 
 -15   7  15      783.11      776.68     81.39 o 
 -13   7  15      886.81      839.07     71.74 o 
 -11   7  15      121.27       76.22     61.84 o 
  -9   7  15      407.40      407.43     59.85 o 
  -7   7  15       27.27       23.32     21.94 o 
  -5   7  15      486.82      524.29     73.34 o 
  -3   7  15     2319.07     2553.20    134.19 o 
  -1   7  15      347.92      346.49     61.38 o 
   1   7  15     1022.36     1135.82     79.43 o 
   3   7  15        1.07        8.79     17.88 o 
 -34   0  16      252.19      196.42    186.04 o 
 -32   0  16      380.23      267.52    127.69 o 
 -30   0  16      531.23      501.42     98.93 o 
 -28   0  16      409.46      382.91     54.83 o 
 -26   0  16     1579.93     1641.55    104.39 o 
 -24   0  16       41.04       44.73     24.70 o 
 -22   0  16       30.97       27.38     19.58 o 
 -20   0  16       47.42       65.25     44.09 o 
 -18   0  16     7515.41     7807.89    234.99 o 
 -16   0  16     5700.56     5632.82    145.96 o 
 -14   0  16     7050.41     7086.49    170.82 o 
 -12   0  16     1609.17     1552.20     91.07 o 
 -10   0  16    11793.84    12770.61    412.96 o 
  -8   0  16     6598.61     6567.89    195.59 o 
  -6   0  16     9379.29     9616.57    251.08 o 
  -4   0  16       17.12       15.28     26.63 o 
  -2   0  16     4715.31     4784.15    134.38 o 
   0   0  16      705.90      574.31     78.08 o 
   2   0  16     5686.04     5767.39    195.49 o 
   4   0  16      636.53      687.95     72.60 o 
   6   0  16       31.64       23.96     19.96 o 
   8   0  16      113.59       99.81     51.16 o 
  10   0  16     1212.13     1294.26     77.77 o 
  12   0  16     1396.39     1409.88     86.65 o 
  14   0  16     1307.08     1494.83     94.34 o 
  16   0  16       22.79       16.16     26.57 o 
  18   0  16       65.97       36.79     53.71 o 
 -33   1  16      291.31      234.77     57.68 o 
 -31   1  16        5.15       14.02     17.28 o 
 -29   1  16       63.87       56.11     30.61 o 
 -27   1  16        4.09        8.22     17.15 o 
 -25   1  16     4812.84     4729.02    120.88 o 
 -23   1  16      230.93      255.25     69.31 o 
 -21   1  16        5.85        7.01     13.23 o 
 -19   1  16      658.87      623.41     64.77 o 
 -17   1  16     1541.01     1580.34     59.56 o 
 -15   1  16     2466.77     2582.82     62.92 o 
 -13   1  16     4322.16     4415.41     91.05 o 
 -11   1  16     7941.56     7525.16    116.41 o 
  -9   1  16      475.43      470.22     38.01 o 
  -7   1  16      905.47      968.66     49.91 o 
  -5   1  16     1348.81     1349.25     54.56 o 
  -3   1  16      223.17      263.86     65.03 o 
  -1   1  16      357.05      333.34     51.36 o 
   1   1  16       27.98       29.60     16.57 o 
   3   1  16     3328.61     3107.24     83.58 o 
   5   1  16     3246.79     3258.16     99.10 o 
   7   1  16       15.22       35.00     19.70 o 
   9   1  16     1755.49     1765.01     65.93 o 
  11   1  16      215.82      176.65     73.68 o 
  13   1  16      412.60      346.50     47.73 o 
  15   1  16      883.79     1056.93     56.44 o 
  17   1  16      314.88      281.10     52.85 o 
 -34   2  16        3.49       10.40     19.96 o 
 -32   2  16      128.61      103.84     60.61 o 
 -30   2  16      390.57      300.52    118.92 o 
 -28   2  16      153.73      135.95     57.19 o 
 -26   2  16     1308.77     1328.31     54.32 o 
 -24   2  16       10.77       25.84     15.95 o 
 -22   2  16     1200.24     1169.15     50.05 o 
 -20   2  16     2800.20     2877.23     79.22 o 
 -18   2  16        7.16       12.61     13.34 o 
 -16   2  16        7.09       10.77     13.16 o 
 -14   2  16        2.43        7.90     13.48 o 
 -12   2  16     1177.11     1158.32     57.56 o 
 -10   2  16     1686.26     1493.56     57.94 o 
  -8   2  16     2780.59     2631.57     64.38 o 
  -6   2  16     1017.17     1048.33     56.81 o 
  -4   2  16      674.90      751.96     41.46 o 
  -2   2  16       82.18       92.77     37.14 o 
   0   2  16       15.46       34.36     16.87 o 
   2   2  16      136.64      140.35     31.98 o 
   4   2  16       67.95       82.31     29.99 o 
   6   2  16       46.73       48.22     23.05 o 
   8   2  16       99.38       70.17     31.78 o 
  10   2  16        3.73       15.97     14.70 o 
  12   2  16        5.17        8.46     13.08 o 
  14   2  16      385.21      351.64     42.90 o 
  16   2  16        2.57        9.40     19.98 o 
 -31   3  16        4.53       12.15     20.81 o 
 -29   3  16      399.43      393.71     45.60 o 
 -27   3  16      181.45      127.23     71.36 o 
 -25   3  16     3219.64     3426.08    114.31 o 
 -23   3  16      299.44      263.19     50.10 o 
 -21   3  16       56.33       55.10     21.49 o 
 -19   3  16      969.26     1068.11     55.22 o 
 -17   3  16      648.25      597.11     40.50 o 
 -15   3  16     2165.83     2048.68     68.50 o 
 -13   3  16     2767.70     2945.46     85.74 o 
 -11   3  16      196.18      177.61     40.30 o 
  -9   3  16      759.92      777.96     37.60 o 
  -7   3  16       59.46       32.08     15.55 o 
  -5   3  16      804.86      864.29     46.83 o 
  -3   3  16      346.99      461.49     51.53 o 
  -1   3  16     3626.10     3479.40     92.65 o 
   1   3  16     2429.07     2425.67     86.03 o 
   3   3  16     1341.85     1277.81     52.36 o 
   5   3  16        8.39       10.89     14.98 o 
   7   3  16      267.26      244.05     89.53 o 
   9   3  16     1473.92     1528.95     74.97 o 
  11   3  16      364.14      351.65     61.18 o 
  13   3  16      346.72      253.30     54.04 o 
  15   3  16       29.70       55.18     50.29 o 
 -30   4  16      120.78      114.75     74.49 o 
 -28   4  16      344.50      243.95    116.37 o 
 -26   4  16       47.17       43.35     27.20 o 
 -24   4  16     3895.87     4136.86    109.90 o 
 -22   4  16     2009.87     2193.89     94.85 o 
 -20   4  16       86.23      126.31     53.83 o 
 -18   4  16       47.03       38.29     19.32 o 
 -16   4  16       84.68       95.59     29.80 o 
 -14   4  16     2796.98     2878.48    100.22 o 
 -12   4  16      489.78      495.86     72.62 o 
 -10   4  16     1479.13     1528.93     61.67 o 
  -8   4  16      146.17      163.62     60.73 o 
  -6   4  16     3525.61     3460.89    112.99 o 
  -4   4  16     2852.89     3019.81    104.43 o 
  -2   4  16      338.05      341.97     93.98 o 
   0   4  16       71.10       58.46     30.10 o 
   2   4  16      267.40      318.16     83.92 o 
   4   4  16      233.61      212.57     79.81 o 
   6   4  16        1.34       12.23     24.70 o 
   8   4  16      442.29      470.35     55.95 o 
  10   4  16     3306.43     3801.17    157.44 o 
  12   4  16      655.59      637.64     86.68 o 
 -27   5  16      533.65      490.96     62.01 o 
 -25   5  16      284.15      227.85    109.98 o 
 -23   5  16       39.81       29.85     19.87 o 
 -21   5  16      129.98      124.75     63.97 o 
 -19   5  16     1397.99     1491.58     73.05 o 
 -17   5  16     3158.99     3017.59    198.58 o 
 -15   5  16       71.20       59.87     27.21 o 
 -13   5  16      155.93      118.78     64.50 o 
 -11   5  16     1151.60     1301.64     61.01 o 
  -9   5  16      846.47      934.53     57.23 o 
  -7   5  16     1558.32     1579.81     69.93 o 
  -5   5  16      429.61      410.04     60.09 o 
  -3   5  16      205.90      209.84     79.93 o 
  -1   5  16     2002.70     2214.50    108.64 o 
   1   5  16     1002.46     1129.36     78.54 o 
   3   5  16      141.14      107.54     55.43 o 
   5   5  16      935.40      916.41     67.11 o 
   7   5  16        9.53       30.05     24.30 o 
   9   5  16     2006.08     1991.91    143.20 o 
  11   5  16       68.29       49.46     87.46 o 
 -24   6  16        8.79        9.07     18.74 o 
 -22   6  16      872.79      937.74     75.33 o 
 -20   6  16      322.51      260.78    116.59 o 
 -18   6  16      635.04      661.70     52.25 o 
 -16   6  16     1064.52     1117.35     63.91 o 
 -14   6  16       13.15       20.24     29.86 o 
 -12   6  16      198.75      137.73     70.91 o 
 -10   6  16       31.48       40.85     22.23 o 
  -8   6  16      174.47      221.23     90.10 o 
  -6   6  16      511.29      603.91     72.12 o 
  -4   6  16      113.17      155.87     96.58 o 
  -2   6  16      300.74      274.87    132.68 o 
   0   6  16       28.66       16.74     23.81 o 
   2   6  16      520.49      454.45     52.65 o 
   4   6  16        0.76        8.06     39.85 o 
   6   6  16      440.08      414.49     55.06 o 
 -15   7  16      227.04      157.01     94.66 o 
 -13   7  16     1510.97     1517.50     99.83 o 
 -11   7  16       34.19       19.35     26.29 o 
  -9   7  16        0.58       14.95     27.82 o 
  -7   7  16       75.89       74.68     45.88 o 
  -5   7  16       31.02       13.12     24.24 o 
  -3   7  16       59.24       30.43     23.26 o 
  -1   7  16     1078.39     1017.01     81.27 o 
 -33   1  17      684.94      574.04     71.73 o 
 -31   1  17       61.24       73.26     33.65 o 
 -29   1  17      231.05      219.98     87.61 o 
 -27   1  17     2153.76     2275.50     85.05 o 
 -25   1  17        8.63        6.15     20.91 o 
 -23   1  17      426.41      395.77     63.77 o 
 -21   1  17     2833.21     3080.02     91.57 o 
 -19   1  17      180.78      180.41     52.15 o 
 -17   1  17      694.48      672.99     46.51 o 
 -15   1  17      166.14      180.32     58.97 o 
 -13   1  17     1724.14     1633.77     62.23 o 
 -11   1  17     1138.97     1158.60     48.04 o 
  -9   1  17      145.21      172.81     53.17 o 
  -7   1  17     2789.30     2754.95     82.34 o 
  -5   1  17     1425.04     1443.12     54.01 o 
  -3   1  17     1081.41     1072.11     49.81 o 
  -1   1  17      756.80      715.14     49.34 o 
   1   1  17     1221.59     1144.50     50.57 o 
   3   1  17     1307.63     1276.70     53.44 o 
   5   1  17      203.83      168.62     65.11 o 
   7   1  17      960.06     1077.36     50.88 o 
   9   1  17      267.84      277.60     48.40 o 
  11   1  17      211.15      161.44     38.31 o 
  13   1  17      907.74     1033.15     57.56 o 
  15   1  17       14.59       18.81     15.89 o 
 -32   2  17     1358.79     1434.45     84.19 o 
 -30   2  17      268.88      160.59     66.60 o 
 -28   2  17      785.75      694.89     55.36 o 
 -26   2  17     2385.75     2656.67     94.51 o 
 -24   2  17        8.01        7.00     17.22 o 
 -22   2  17      356.75      382.58     75.62 o 
 -20   2  17      338.25      336.51     53.79 o 
 -18   2  17      318.25      341.56     45.83 o 
 -16   2  17    10141.68    10340.92    228.07 o 
 -14   2  17       78.49       87.87     30.97 o 
 -12   2  17      440.49      348.88     44.35 o 
 -10   2  17       91.57       65.26     21.69 o 
  -8   2  17       84.12      123.16     41.87 o 
  -6   2  17     1324.03     1360.59     54.88 o 
  -4   2  17      701.85      655.57     44.20 o 
  -2   2  17     7099.43     6650.10    126.85 o 
   0   2  17     2956.15     2900.33     95.00 o 
   2   2  17     1466.20     1497.08     58.92 o 
   4   2  17      110.03      115.29     39.16 o 
   6   2  17     3230.71     3198.61    118.24 o 
   8   2  17     1749.91     2059.90     85.24 o 
  10   2  17      577.77      505.94     41.83 o 
  12   2  17      421.70      440.64     37.42 o 
  14   2  17      147.91      151.53     64.70 o 
 -31   3  17        0.17        5.40     13.97 o 
 -29   3  17       16.83       15.18     18.47 o 
 -27   3  17      109.35       85.76     40.71 o 
 -25   3  17      751.54      722.40     58.63 o 
 -23   3  17       64.12       66.05     33.95 o 
 -21   3  17     4416.39     4642.01    111.09 o 
 -19   3  17      506.65      504.60     45.73 o 
 -17   3  17     1527.86     1542.61     53.17 o 
 -15   3  17       19.36       22.96     15.98 o 
 -13   3  17     2433.36     2513.51     85.59 o 
 -11   3  17     1018.62     1024.08     40.68 o 
  -9   3  17      110.46       91.31     35.52 o 
  -7   3  17        4.66       10.57     21.27 o 
  -5   3  17     1221.67     1123.65     44.64 o 
  -3   3  17     1409.97     1473.27     65.06 o 
  -1   3  17      500.12      367.33     52.72 o 
   1   3  17        8.11       17.89     19.19 o 
   3   3  17     1552.91     1605.80     72.18 o 
   5   3  17     1743.68     1683.69     77.82 o 
   7   3  17      249.83      201.74     60.61 o 
   9   3  17      154.50      131.39     84.00 o 
  11   3  17      238.34      130.67     76.36 o 
  13   3  17      210.96      190.98    175.56 o 
 -28   4  17      266.71      190.84    119.66 o 
 -26   4  17       55.67       60.13     39.86 o 
 -24   4  17      318.21      296.53     58.52 o 
 -22   4  17      418.31      429.27     64.51 o 
 -20   4  17       56.05       68.29     32.60 o 
 -18   4  17      889.43      790.37     72.88 o 
 -16   4  17      453.99      460.11    112.57 o 
 -14   4  17      806.55      770.32     56.71 o 
 -12   4  17        5.91        7.96     19.79 o 
 -10   4  17      109.30       70.82     32.77 o 
  -8   4  17       31.66       16.58     20.89 o 
  -6   4  17      190.60      143.24     50.00 o 
  -4   4  17       85.86       96.66     47.36 o 
  -2   4  17      891.42      850.02     50.97 o 
   0   4  17     2194.51     2089.14     79.54 o 
   2   4  17      175.75      164.52     79.24 o 
   4   4  17     1000.55     1170.37     72.30 o 
   6   4  17      142.91      148.74     72.54 o 
   8   4  17      206.37      180.34     70.49 o 
  10   4  17      188.18      103.72     63.60 o 
 -25   5  17       23.12       26.16     24.66 o 
 -23   5  17       69.50       54.48     42.01 o 
 -21   5  17       77.76       65.14     34.70 o 
 -19   5  17      237.19      224.49     80.44 o 
 -17   5  17      114.84      114.10     53.77 o 
 -15   5  17      857.73      886.42     54.69 o 
 -13   5  17     1561.45     1439.69     77.89 o 
 -11   5  17      252.79      228.22     77.57 o 
  -9   5  17      480.23      495.37     63.54 o 
  -7   5  17      751.85      710.05     70.06 o 
  -5   5  17      130.24      147.28     78.72 o 
  -3   5  17      413.96      428.02     58.78 o 
  -1   5  17      378.47      446.80     62.50 o 
   1   5  17      182.00      172.27    109.97 o 
   3   5  17       70.25       53.35     33.92 o 
   5   5  17      262.33      285.71    104.07 o 
   7   5  17     1666.94     1828.46    114.44 o 
 -20   6  17     1196.21     1215.98     90.76 o 
 -18   6  17     2754.61     2951.84    133.64 o 
 -16   6  17     1928.47     2017.43    100.23 o 
 -14   6  17      171.29      145.10     69.88 o 
 -12   6  17      161.01      127.05     78.58 o 
 -10   6  17       42.04       47.79     25.51 o 
  -8   6  17     1229.47     1180.03     84.54 o 
  -6   6  17     3149.07     3220.41    147.64 o 
  -4   6  17      647.83      686.90     58.71 o 
  -2   6  17      472.74      494.39     57.98 o 
   0   6  17        0.14       14.25     19.11 o 
   2   6  17      320.02      314.97     69.24 o 
 -32   0  18        3.98       19.59     28.67 o 
 -30   0  18      176.77      126.39     79.09 o 
 -28   0  18     2227.49     2384.32    120.62 o 
 -26   0  18       75.98       50.63     31.08 o 
 -24   0  18       42.96       42.95     35.63 o 
 -22   0  18      103.19      102.91     59.35 o 
 -20   0  18     1195.86     1164.57     82.84 o 
 -18   0  18     2512.56     2717.46    123.45 o 
 -16   0  18     1930.12     1835.81     93.74 o 
 -14   0  18      481.29      508.91     52.45 o 
 -12   0  18      423.33      372.54    141.74 o 
 -10   0  18      607.49      575.29     80.79 o 
  -8   0  18      475.55      488.16    145.80 o 
  -6   0  18      143.17      122.76     57.56 o 
  -4   0  18     1638.22     1638.71     81.39 o 
  -2   0  18      187.23      164.95     53.51 o 
   0   0  18       14.49       51.07     31.52 o 
   2   0  18      390.98      260.65    116.31 o 
   4   0  18      372.68      317.52    135.92 o 
   6   0  18     3364.59     3571.37    159.52 o 
   8   0  18       50.33       16.55     19.88 o 
  10   0  18      317.43      259.79     72.59 o 
  12   0  18      809.73      984.95     76.54 o 
  14   0  18     2788.37     2602.15    239.78 o 
 -31   1  18      451.24      457.59     66.55 o 
 -29   1  18      807.27      796.67     56.40 o 
 -27   1  18     2220.48     2176.09     88.35 o 
 -25   1  18     1016.25     1063.49     56.29 o 
 -23   1  18       24.96       45.47     21.09 o 
 -21   1  18        8.80       14.39     19.80 o 
 -19   1  18       20.47       29.28     19.77 o 
 -17   1  18      308.47      312.89     49.14 o 
 -15   1  18       98.57      115.44     38.35 o 
 -13   1  18       26.26       18.65     16.83 o 
 -11   1  18      251.85      252.18     44.43 o 
  -9   1  18      642.26      597.36     40.18 o 
  -7   1  18       60.37       52.02     23.37 o 
  -5   1  18     1219.14     1197.14     51.42 o 
  -3   1  18      729.16      681.37     51.06 o 
  -1   1  18      215.17      217.82     66.14 o 
   1   1  18      488.55      506.13     47.99 o 
   3   1  18      897.98      870.11     55.97 o 
   5   1  18      480.14      451.14     50.41 o 
   7   1  18      215.45      268.95     53.12 o 
   9   1  18      244.39      213.84     58.65 o 
  11   1  18       66.35       40.24     25.84 o 
  13   1  18      125.86      140.15     68.70 o 
 -32   2  18        0.09        5.48     17.93 o 
 -30   2  18      791.80      809.38     66.42 o 
 -28   2  18       45.84       33.06     19.35 o 
 -26   2  18      538.35      565.12     55.00 o 
 -24   2  18      864.72      881.23     57.74 o 
 -22   2  18     2632.57     2614.26     86.04 o 
 -20   2  18        1.94       11.08     14.36 o 
 -18   2  18      606.92      525.01     49.93 o 
 -16   2  18     3488.59     3517.61    108.17 o 
 -14   2  18       33.97       25.86     16.24 o 
 -12   2  18      639.79      531.88     40.50 o 
 -10   2  18       69.15       77.49     29.06 o 
  -8   2  18      126.47      139.77     41.21 o 
  -6   2  18       11.40       43.49     19.04 o 
  -4   2  18      441.48      484.90     46.01 o 
  -2   2  18      101.26      127.31     43.55 o 
   0   2  18        1.08       13.01     17.83 o 
   2   2  18      181.87      217.41     37.45 o 
   4   2  18       32.50       18.49     17.31 o 
   6   2  18      189.93      191.29     54.91 o 
   8   2  18      186.24      180.65     48.90 o 
  10   2  18      562.61      555.39     55.61 o 
  12   2  18      940.73      920.30     67.06 o 
 -29   3  18       15.08       25.41     23.56 o 
 -27   3  18      244.27      193.03     87.03 o 
 -25   3  18      398.67      347.89     56.85 o 
 -23   3  18      546.95      461.29     41.96 o 
 -21   3  18       44.43       43.10     24.87 o 
 -19   3  18      905.12      883.03     49.93 o 
 -17   3  18      143.79      131.63     47.68 o 
 -15   3  18        0.19        9.15     17.29 o 
 -13   3  18       59.85       46.34     22.62 o 
 -11   3  18      790.07      715.09     53.36 o 
  -9   3  18     5336.43     5446.39    141.65 o 
  -7   3  18      735.39      728.07     63.12 o 
  -5   3  18      266.41      280.26     97.06 o 
  -3   3  18     1501.04     1528.55     69.16 o 
  -1   3  18     1053.02     1046.09     53.29 o 
   1   3  18     4573.00     5102.71    163.25 o 
   3   3  18      102.03       66.09     39.64 o 
   5   3  18       27.27       15.85     14.41 o 
   7   3  18        0.47       13.25     24.28 o 
   9   3  18      257.14      357.38     84.24 o 
  11   3  18        0.26       14.23     24.71 o 
 -28   4  18      733.95      874.15     79.86 o 
 -26   4  18      222.01      149.42     97.14 o 
 -24   4  18      100.80       79.87     48.10 o 
 -22   4  18       46.74       40.10     23.79 o 
 -20   4  18     2551.94     2689.08    100.70 o 
 -18   4  18     2554.22     2569.26     93.05 o 
 -16   4  18      924.81      897.40     62.46 o 
 -14   4  18      414.31      368.85     76.89 o 
 -12   4  18      432.00      416.62     65.21 o 
 -10   4  18     2684.58     2770.24     99.50 o 
  -8   4  18       41.08       59.17     31.23 o 
  -6   4  18     1174.98     1310.84     63.30 o 
  -4   4  18     1027.47     1100.27     61.73 o 
  -2   4  18      383.72      374.11     49.53 o 
   0   4  18      239.91      269.92     69.42 o 
   2   4  18       90.30      100.25     59.95 o 
   4   4  18      910.27      869.59     68.61 o 
   6   4  18      447.10      444.51     69.90 o 
   8   4  18      157.79      105.61     91.55 o 
 -23   5  18      217.05      199.93    115.07 o 
 -21   5  18      319.35      217.03    114.49 o 
 -19   5  18       84.74       87.04     49.50 o 
 -17   5  18       44.26       29.52     21.59 o 
 -15   5  18      357.76      274.29     63.19 o 
 -13   5  18      715.89      714.31     60.15 o 
 -11   5  18       97.60       62.23     29.43 o 
  -9   5  18     1460.90     1523.25     71.66 o 
  -7   5  18      999.92     1074.57     60.03 o 
  -5   5  18        0.79       10.23     24.31 o 
  -3   5  18      190.81      157.54     88.18 o 
  -1   5  18      580.33      521.89     75.85 o 
   1   5  18     1615.73     1668.04     98.70 o 
   3   5  18      318.26      351.38     91.39 o 
   5   5  18      223.05      128.67     88.08 o 
 -18   6  18       60.30       68.77     40.54 o 
 -16   6  18        5.36       14.92     19.40 o 
 -14   6  18      196.20      116.33     71.28 o 
 -12   6  18      431.93      498.24     54.34 o 
 -10   6  18       12.71       10.69     22.34 o 
  -8   6  18       32.86       24.32     36.41 o 
  -6   6  18      206.61      128.64     98.68 o 
  -4   6  18      357.07      298.13     55.89 o 
  -2   6  18     1683.03     1813.16    130.43 o 
 -31   1  19      172.34       97.34     51.67 o 
 -29   1  19     1293.11     1214.99     64.90 o 
 -27   1  19      467.51      429.38     66.55 o 
 -25   1  19      123.39      109.88     38.26 o 
 -23   1  19      609.15      566.92     64.24 o 
 -21   1  19     1707.81     1798.92     74.01 o 
 -19   1  19     1058.28     1088.38     51.79 o 
 -17   1  19      126.55      120.37     45.28 o 
 -15   1  19     4230.51     4223.31    104.02 o 
 -13   1  19       33.60       50.32     22.03 o 
 -11   1  19     2254.19     2413.48     87.69 o 
  -9   1  19      654.36      601.52     45.87 o 
  -7   1  19        6.00       19.68     14.95 o 
  -5   1  19       12.27       30.50     17.38 o 
  -3   1  19       16.46       32.87     17.27 o 
  -1   1  19     1243.17     1384.51     55.23 o 
   1   1  19       30.37       39.37     26.66 o 
   3   1  19     1926.51     1799.75     77.08 o 
   5   1  19        0.59       20.64     13.97 o 
   7   1  19      136.68       84.79     53.56 o 
   9   1  19       22.02       11.81     21.60 o 
  11   1  19      387.62      354.21     42.12 o 
 -30   2  19     1132.67     1251.15     85.70 o 
 -28   2  19       19.29       23.40     14.87 o 
 -26   2  19      661.61      680.41     52.43 o 
 -24   2  19     1948.46     1944.40     70.86 o 
 -22   2  19      515.87      469.75     56.48 o 
 -20   2  19       20.53       23.26     16.57 o 
 -18   2  19       14.49       22.06     18.46 o 
 -16   2  19     2413.12     2480.18     75.37 o 
 -14   2  19     1572.19     1546.61     56.88 o 
 -12   2  19      648.26      593.30     54.26 o 
 -10   2  19     1539.03     1574.07     59.66 o 
  -8   2  19     1528.13     1449.06     53.90 o 
  -6   2  19      476.23      527.53     52.61 o 
  -4   2  19      645.59      645.52     43.03 o 
  -2   2  19     1542.64     1408.28     58.82 o 
   0   2  19      341.65      461.70     47.14 o 
   2   2  19     2310.91     2158.58     76.64 o 
   4   2  19      472.01      357.14     93.13 o 
   6   2  19      113.78      119.47     78.92 o 
   8   2  19       83.72       49.24     40.79 o 
  10   2  19      788.32      740.12     63.24 o 
 -29   3  19       41.15       42.82     31.26 o 
 -27   3  19       30.44       15.40     19.46 o 
 -25   3  19      301.66      253.17     57.99 o 
 -23   3  19      156.75      135.50     70.74 o 
 -21   3  19     2720.21     2874.80    108.69 o 
 -19   3  19      580.88      615.28     64.77 o 
 -17   3  19      956.87      994.04     63.05 o 
 -15   3  19     2631.19     2485.36    102.02 o 
 -13   3  19      284.06      273.87    105.05 o 
 -11   3  19      291.27      348.98     81.22 o 
  -9   3  19      507.13      445.91     89.90 o 
  -7   3  19      301.11      277.84     76.99 o 
  -5   3  19     1611.60     1581.68     79.54 o 
  -3   3  19      242.69      264.39     79.38 o 
  -1   3  19       23.07       41.92     23.10 o 
   1   3  19      133.50      131.58     69.52 o 
   3   3  19      124.69       72.05     45.06 o 
   5   3  19       76.40       70.21     41.58 o 
   7   3  19      343.98      384.82     63.00 o 
 -26   4  19       42.48       35.61     31.27 o 
 -24   4  19       82.89       52.49     34.95 o 
 -22   4  19        2.17       13.54     19.06 o 
 -20   4  19        6.34        7.77     24.79 o 
 -18   4  19      365.07      298.90    120.39 o 
 -16   4  19       49.60       44.72     22.17 o 
 -14   4  19       10.65        9.59     16.69 o 
 -12   4  19       27.97       14.74     21.26 o 
 -10   4  19      233.80      183.13     75.42 o 
  -8   4  19        7.37       20.14     21.43 o 
  -6   4  19       20.99       19.84     18.72 o 
  -4   4  19        0.15       11.77     20.87 o 
  -2   4  19       80.51       90.38     61.09 o 
   0   4  19       24.49       19.60     16.41 o 
   2   4  19        2.03       10.44     27.52 o 
   4   4  19      366.88      332.18     67.82 o 
   6   4  19        1.74        9.94     25.95 o 
 -21   5  19     1390.90     1391.52     88.48 o 
 -19   5  19      484.71      441.98     67.57 o 
 -17   5  19      340.97      338.41     63.91 o 
 -15   5  19      303.09      283.68     72.43 o 
 -13   5  19        7.77       12.70     20.39 o 
 -11   5  19     1044.56     1042.42     64.59 o 
  -9   5  19       31.10       31.69     23.92 o 
  -7   5  19       83.66      128.01     64.62 o 
  -5   5  19      294.97      337.35     89.16 o 
  -3   5  19      278.17      188.40    122.14 o 
  -1   5  19      578.94      454.07     74.78 o 
   1   5  19        1.80       22.69     21.96 o 
 -12   6  19       19.88       18.35     26.84 o 
 -10   6  19     1753.89     1879.01    157.77 o 
  -8   6  19     3144.86     3177.69    189.06 o 
 -30   0  20      570.13      564.73     83.99 o 
 -28   0  20     3623.23     4018.61    169.72 o 
 -26   0  20     1381.67     1488.09    103.61 o 
 -24   0  20     1648.70     1717.74     97.90 o 
 -22   0  20       23.72       15.61     28.55 o 
 -20   0  20      148.81      129.82     80.35 o 
 -18   0  20      974.76     1020.68     64.75 o 
 -16   0  20      625.58      598.90     69.67 o 
 -14   0  20      142.25      167.00     76.08 o 
 -12   0  20      139.44      168.18     89.29 o 
 -10   0  20       93.67       91.91     73.23 o 
  -8   0  20     2923.72     2976.87    176.31 o 
  -6   0  20       45.19       62.95     53.97 o 
  -4   0  20     4149.30     4028.79    149.33 o 
  -2   0  20     2726.29     2863.29    148.41 o 
   0   0  20      642.88      588.98     64.44 o 
   2   0  20       18.21       13.92     24.17 o 
   4   0  20     3879.20     3771.91    158.15 o 
   6   0  20     2587.90     2784.27    161.38 o 
   8   0  20       28.09       27.40     38.67 o 
 -29   1  20       39.78       33.66     24.86 o 
 -27   1  20       75.76       78.75     38.05 o 
 -25   1  20        4.87        6.87     17.75 o 
 -23   1  20     4458.05     4738.28    111.27 o 
 -21   1  20      222.66      221.59     82.73 o 
 -19   1  20       87.11      102.76     42.00 o 
 -17   1  20        0.58       11.12     14.10 o 
 -15   1  20      356.50      356.12     45.81 o 
 -13   1  20     2441.04     2582.84     77.74 o 
 -11   1  20      177.01      178.65     43.86 o 
  -9   1  20      153.47       83.99     32.22 o 
  -7   1  20     1072.38     1181.91     54.49 o 
  -5   1  20     2179.74     2345.74     75.96 o 
  -3   1  20     1508.41     1618.19     68.76 o 
  -1   1  20      538.74      544.23     54.80 o 
   1   1  20        4.22       15.75     16.78 o 
   3   1  20       13.26        6.71     16.62 o 
   5   1  20      882.80      859.00     53.73 o 
   7   1  20      209.90      162.30     46.17 o 
 -28   2  20       93.86       62.41     36.92 o 
 -26   2  20      242.97      130.44     74.59 o 
 -24   2  20        7.86        8.70     16.74 o 
 -22   2  20     1154.47     1136.70     58.41 o 
 -20   2  20      293.11      249.34     46.71 o 
 -18   2  20      172.14      161.04     60.37 o 
 -16   2  20      327.26      316.03     50.08 o 
 -14   2  20      673.52      617.44     40.13 o 
 -12   2  20      415.40      373.34     38.59 o 
 -10   2  20      222.69      255.27     63.55 o 
  -8   2  20        0.01       11.03     15.01 o 
  -6   2  20       47.14       51.68     23.33 o 
  -4   2  20        0.10        6.33     16.68 o 
  -2   2  20       21.62       59.47     30.60 o 
   0   2  20      275.97      301.20    128.67 o 
   2   2  20      350.94      431.80     66.87 o 
   4   2  20      240.44      285.82     60.98 o 
   6   2  20      416.59      376.07     63.95 o 
 -27   3  20      300.02      272.26     52.15 o 
 -25   3  20      265.55      186.67     97.79 o 
 -23   3  20     1238.63     1299.38     70.18 o 
 -21   3  20      107.34      107.97     48.58 o 
 -19   3  20       25.81       35.09     21.79 o 
 -17   3  20     1425.28     1367.37     70.24 o 
 -15   3  20      626.08      590.99     52.06 o 
 -13   3  20     3373.14     3615.99    131.39 o 
 -11   3  20     1072.25     1157.63     64.71 o 
  -9   3  20     1515.38     1624.07     88.48 o 
  -7   3  20       31.21       42.22     21.98 o 
  -5   3  20      254.76      299.83     60.70 o 
  -3   3  20       54.36       32.41     23.61 o 
  -1   3  20      196.37      139.42     75.91 o 
   1   3  20      619.63      666.97     61.92 o 
   3   3  20      100.80      109.28     69.91 o 
   5   3  20      187.22      124.79    101.73 o 
 -24   4  20        0.51        9.10     17.32 o 
 -22   4  20     2470.17     2576.26    120.14 o 
 -20   4  20     2635.74     2706.36    136.53 o 
 -18   4  20      918.81     1054.17     65.30 o 
 -16   4  20      845.03      741.20     59.30 o 
 -14   4  20        0.17       12.65     18.33 o 
 -12   4  20     2383.37     2495.42     94.83 o 
 -10   4  20      409.08      372.42     69.15 o 
  -8   4  20        5.17       17.75     22.02 o 
  -6   4  20        0.02       18.06     19.77 o 
  -4   4  20     1995.03     1955.01    102.79 o 
  -2   4  20     1480.60     1522.54     82.88 o 
   0   4  20      478.97      563.58     64.30 o 
   2   4  20       74.02       26.77     29.87 o 
 -17   5  20      322.76      272.37    127.76 o 
 -15   5  20     3189.41     3295.92    160.46 o 
 -13   5  20      510.78      517.64     61.51 o 
 -11   5  20       16.95       15.29     20.21 o 
  -9   5  20      220.52      133.33     73.16 o 
  -7   5  20       72.17       59.29     46.83 o 
  -5   5  20      282.52      234.86    145.52 o 
  -3   5  20      158.95      102.36     78.41 o 
 -27   1  21        1.96       11.97     15.55 o 
 -25   1  21       36.49       33.68     23.91 o 
 -23   1  21      258.48      213.66     97.71 o 
 -21   1  21        0.25        3.00     16.20 o 
 -19   1  21      763.91      801.13     58.75 o 
 -17   1  21      318.44      317.81     64.81 o 
 -15   1  21      134.96      107.73     46.90 o 
 -13   1  21      127.30       99.34     43.81 o 
 -11   1  21      572.38      424.10     72.64 o 
  -9   1  21      154.52      155.08     67.30 o 
  -7   1  21      959.46     1022.13     55.14 o 
  -5   1  21      162.56      169.63     49.79 o 
  -3   1  21      720.31      779.82     50.71 o 
  -1   1  21      732.14      679.91     48.85 o 
   1   1  21      333.93      232.23     86.18 o 
   3   1  21      723.35      760.55     59.04 o 
   5   1  21       23.78       34.71     23.55 o 
 -26   2  21      249.71      187.49     98.36 o 
 -24   2  21      608.13      588.26     46.46 o 
 -22   2  21      836.05      763.67     51.15 o 
 -20   2  21     1156.58     1181.12     57.72 o 
 -18   2  21       28.10       34.44     18.80 o 
 -16   2  21      101.26       72.54     37.19 o 
 -14   2  21      164.06      144.49     65.65 o 
 -12   2  21       55.12       36.09     22.99 o 
 -10   2  21       44.11       35.77     20.09 o 
  -8   2  21      238.26      272.87     60.24 o 
  -6   2  21     1415.02     1523.21     82.07 o 
  -4   2  21        7.17        5.50     24.31 o 
  -2   2  21      828.27      743.77     75.08 o 
   0   2  21        4.46       12.24     16.22 o 
   2   2  21      508.52      471.97     68.82 o 
   4   2  21     1820.25     2273.78    123.68 o 
 -23   3  21       46.81       29.31     23.41 o 
 -21   3  21     1338.16     1169.59     83.78 o 
 -19   3  21      538.47      559.86     67.18 o 
 -17   3  21      194.80      172.91     81.28 o 
 -15   3  21        1.42       22.71     22.84 o 
 -13   3  21        1.28       12.98     20.91 o 
 -11   3  21     1209.30     1238.48     70.19 o 
  -9   3  21      791.86      760.13     66.24 o 
  -7   3  21      210.01      141.79     79.91 o 
  -5   3  21      169.80      166.06     86.58 o 
  -3   3  21       18.15       29.10     20.80 o 
  -1   3  21     1198.73     1404.43     81.12 o 
   1   3  21      119.19       86.17     55.52 o 
 -20   4  21        5.47       13.97     16.55 o 
 -18   4  21      186.65      113.29     53.78 o 
 -16   4  21      153.79       90.31     46.28 o 
 -14   4  21       87.66       90.69     37.76 o 
 -12   4  21      234.46      172.36     84.09 o 
 -10   4  21      573.06      573.21     54.09 o 
  -8   4  21      307.99      305.15     91.00 o 
  -6   4  21       28.25       34.54     28.06 o 
  -4   4  21        1.12        6.75     23.45 o 
  -2   4  21       12.46       19.94     26.25 o 
 -24   0  22      406.17      447.85     67.86 o 
 -22   0  22       41.36       35.74     28.95 o 
 -20   0  22        0.45        4.64     26.60 o 
 -18   0  22     1239.85     1185.83     93.42 o 
 -16   0  22     1336.00     1281.97     84.78 o 
 -14   0  22       96.44       99.48     73.06 o 
 -12   0  22       12.18        7.80     18.81 o 
 -10   0  22     3160.14     3339.88    139.76 o 
  -8   0  22     2967.70     3299.34    173.81 o 
  -6   0  22     1466.58     1619.89    103.18 o 
  -4   0  22     1225.28     1230.35     86.63 o 
  -2   0  22       51.20       21.92     33.81 o 
   0   0  22      356.16      271.35     53.16 o 
   2   0  22      251.47      298.07     54.52 o 
 -25   1  22      243.11      206.25     69.41 o 
 -23   1  22     1132.12     1158.83     68.66 o 
 -21   1  22      262.96      265.05     64.42 o 
 -19   1  22      284.09      264.05     56.35 o 
 -17   1  22      136.60       97.93     50.54 o 
 -15   1  22      503.14      499.06     55.27 o 
 -13   1  22     2028.12     2272.47     76.48 o 
 -11   1  22      250.80      229.96     51.64 o 
  -9   1  22       83.70       98.53     51.51 o 
  -7   1  22      382.69      356.08     65.84 o 
  -5   1  22      332.23      255.41     47.19 o 
  -3   1  22      980.45     1116.02     64.84 o 
  -1   1  22      255.60      229.86     44.59 o 
   1   1  22      196.12      116.67     89.43 o 
 -22   2  22        9.84       18.11     26.12 o 
 -20   2  22       52.06       38.48     25.81 o 
 -18   2  22       74.25       41.94     27.43 o 
 -16   2  22      508.63      437.06     86.05 o 
 -14   2  22        5.05       15.16     20.01 o 
 -12   2  22      474.80      473.65     87.68 o 
 -10   2  22       16.22       13.50     21.09 o 
  -8   2  22      256.20      261.33    138.47 o 
  -6   2  22        2.15       15.48     22.75 o 
  -4   2  22      539.50      591.41     57.04 o 
  -2   2  22       31.73       32.04     25.72 o 
   0   2  22      234.99      245.20     56.31 o 
 -19   3  22      141.38      138.11     74.80 o 
 -17   3  22     1893.87     2007.86    106.24 o 
 -15   3  22      201.93      154.04     69.27 o 
 -13   3  22       12.58       23.51     17.71 o 
 -11   3  22        0.26        4.92     22.01 o 
  -9   3  22     1366.49     1425.65     86.52 o 
  -7   3  22       39.07       35.82     20.74 o 
  -5   3  22       58.50       59.80     40.83 o 
  -3   3  22       39.76       42.41     24.22 o 
 -21   1  23      158.11      113.76     64.15 o 
 -19   1  23      281.72      230.72     55.11 o 
 -17   1  23      543.70      570.53     52.32 o 
 -15   1  23     1744.24     1856.11     81.89 o 
 -13   1  23      259.82      234.65     66.72 o 
 -11   1  23      515.42      539.67     52.89 o 
  -9   1  23      258.16      222.08     40.29 o 
  -7   1  23       21.15       14.09     20.93 o 
  -5   1  23       30.81       54.90     49.20 o 
  -3   1  23        5.95       19.76     27.61 o 
 -18   2  23        4.45       15.49     18.72 o 
 -16   2  23        0.42       10.06     16.39 o 
 -14   2  23      659.79      686.42     53.98 o 
 -12   2  23     1306.95     1269.69     82.42 o 
 -10   2  23      653.30      799.74     60.37 o 
  -8   2  23        0.55       10.79     15.10 o 
  -6   2  23      747.97      798.43     65.99 o 
                                                 
